# Supplementary material for: Travelling Wave Pulse Coupled Oscillator (TWPCO) Using a Self-Organizing Scheme for Energy-Efficient Wireless Sensor Networks
Source: PLoS One. 2017 Jan 5;12(1):e0167423. doi: 10.1371/journal.pone.0167423 (PMC5215802; doi:10.1371/journal.pone.0167423)
Supplement: S1 Code — (ZIP) [file pone.0167423.s001.zip]

Archive with 37 entries (33 files):
- code/
- code/src-basic/
- code/src-basic/basic_topology.csv
- code/src-basic/bluej.pkg
- code/src-basic/CRE1DEC.tmp
- code/src-basic/Data.class
- code/src-basic/doc/
- code/src-basic/doc/allclasses-frame.html
- code/src-basic/doc/allclasses-noframe.html
- code/src-basic/doc/constant-values.html
- code/src-basic/doc/index.html
- code/src-basic/doc/logfile.txt
- code/src-basic/doc/package-frame.html
- code/src-basic/doc/package-list
- code/src-basic/doc/package-summary.html
- code/src-basic/doc/resources/
- code/src-basic/doc/resources/inherit.gif
- code/src-basic/doc/Simulation.html
- code/src-basic/doc/stylesheet.css
- code/src-basic/DownNeighborInfo.class
- code/src-basic/Message.class
- code/src-basic/NeighborInfo.class
- code/src-basic/Network.class
- code/src-basic/Network.ctxt
- code/src-basic/Network.java
- code/src-basic/Node.class
- code/src-basic/package.bluej
- code/src-basic/Parameters.class
- code/src-basic/Parameters.ctxt
- code/src-basic/Parameters.java
- code/src-basic/Parameters.java#backup
- code/src-basic/README.TXT
- code/src-basic/Simulation.class
- code/src-basic/Simulation.ctxt
- code/src-basic/Simulation.java
- code/src-basic/Simulation.java#backup
- code/src-basic/simulation.pl
