# Supplementary material for: Travelling Wave Pulse Coupled Oscillator (TWPCO) Using a Self-Organizing Scheme for Energy-Efficient Wireless Sensor Networks
Source: PLoS One. 2017 Jan 5;12(1):e0167423. doi: 10.1371/journal.pone.0167423 (PMC5215802; doi:10.1371/journal.pone.0167423)
Supplement: S1 Code — (ZIP) [file pone.0167423.s001.zip › code/src-basic/bluej.pkg]

#BlueJ package file
dependency1.from=Network
dependency1.to=Parameters
dependency1.type=UsesDependency
dependency2.from=Simulation
dependency2.to=Parameters
dependency2.type=UsesDependency
dependency3.from=Simulation
dependency3.to=Network
dependency3.type=UsesDependency
package.editor.height=574
package.editor.width=1248
package.editor.x=-8
package.editor.y=-8
package.numDependencies=3
package.numTargets=3
package.showExtends=true
package.showUses=true
readme.editor.height=527
readme.editor.width=626
readme.editor.x=0
readme.editor.y=0
target1.editor.height=720
target1.editor.width=1024
target1.editor.x=0
target1.editor.y=0
target1.height=50
target1.name=Parameters
target1.showInterface=false
target1.type=ClassTarget
target1.width=90
target1.x=60
target1.y=10
target2.editor.height=744
target2.editor.width=1382
target2.editor.x=-8
target2.editor.y=-8
target2.height=50
target2.name=Network
target2.showInterface=false
target2.type=ClassTarget
target2.width=80
target2.x=130
target2.y=300
target3.editor.height=720
target3.editor.width=1023
target3.editor.x=0
target3.editor.y=0
target3.height=50
target3.name=Simulation
target3.showInterface=false
target3.type=ClassTarget
target3.width=80
target3.x=440
target3.y=250
