# Supplementary material for: Travelling Wave Pulse Coupled Oscillator (TWPCO) Using a Self-Organizing Scheme for Energy-Efficient Wireless Sensor Networks
Source: PLoS One. 2017 Jan 5;12(1):e0167423. doi: 10.1371/journal.pone.0167423 (PMC5215802; doi:10.1371/journal.pone.0167423)
Supplement: S1 Code — (ZIP) [file pone.0167423.s001.zip › code/src-basic/CRE1DEC.tmp]

//
// Network.java for whirlpool data gathering
// Modification by Zeyad Ghaleb Al-Mekhlafi

import java.util.*; // for random variabales
import java.io.*; // file
import java.util.StringTokenizer;


//
// Body Network class 
//
class Network {
	Parameters param = new Parameters();// Declare the variable param from Paramters class 
	public Node node[] = new Node[param.MAX_NODE_NUM]; //Declare the variable node[] queue array size 250  from Node class
	public Message MessageQueue = null; //start thr  MessageQueue =null
	private int used_method;
	private boolean enable_csma;
	private double tau_max;
	private double radio_range;

// the valuse of the Pervious total energy
	private double prev_total_energy;  
	private Random rand;

	// generate function network from class Network to upload the value to the perameter
	Network(long seed, int used_method, boolean enable_csma, double radio_range, double tau_max) {
		this.rand = new Random(seed);
		this.used_method = used_method;
		this.enable_csma = enable_csma;
		this.radio_range = radio_range;
		this.tau_max = tau_max;
		initialize();
	}

	// Generate and initialize all the node value
	public void initialize() {
		int i;
		for (i = 0; i < param.MAX_NODE_NUM; i++) {
			node[i] = new Node(i, rand.nextLong(), used_method, enable_csma, tau_max);
		}
		prev_total_energy = 0;
	}
///////////////////////////////////////////////////////////////////////////////////////////////////
	// Calculation of  the distance formula
	private double distance(int a, int b) {//d=sqrt((x2-x1)^2+(y2-Y1)^2)
		return Math.sqrt(Math.pow(node[a].x() - node[b].x(), 2) + Math.pow(node[a].y() - node[b].y(), 2));
	}
//////////////////////////////////////////////////////////////////////////////////////////////////////
	// creat new node 
	public boolean addNode(int id, double x, double y) {
		int i;
		double diff;
		node[id].put(id, x, y, radio_range);

		// generate from loop all the node until i < MAX_NODE_NUM = 250; 
		for (i = 0; i < param.MAX_NODE_NUM; i++){
			if (node[i].exist() && (i != id)) {
				
				diff = distance(i, id);// get result of the equation distance
				//System.out.println("i="+i+"     id="+id+"     diff="+diff);
				// check radio range equal or less diff that obtain from equation distance
				if (node[id].radio_range() >= diff) { 
					node[id].registNeighbor(i);
				//	System.out.println("i="+i+"     id="+id+"     diff="+diff);

				}
				// check radio range equal or greater then diff that obtain from equation distance
				if (node[i].radio_range() >= diff) {
				    			//		System.out.println("i2="+i+"     id2="+id+"     diff2="+diff);
					node[i].registNeighbor(id);
				}
			}
		}
		return true;
	}

	// Generate a new base station or base CoreNode
	private boolean addBS(int id, double x, double y) {
		addNode(id, x, y);
		node[id].setCoreNode();
		return true;
	}

	// function to remove node 
	public void deleteNode(int id) {
		int i;
		// start loop from 0 to MAX_NODE_NUM=250
		for (i = 0; i < param.MAX_NODE_NUM; i++) {
			if ((node[i].exist()) && (i != id)) {
				node[i].deleteNeighbor(id);
			}
		}
		// remove the node 
		node[id].die(); 
		node[id].initialize(); // set avalue to all variable of node from class node under the function initialize() 
	}

	// check_isolated node return :false or:true
	private boolean check_isolated(int node_num) {
		int i, id;
		boolean findflg = false;
		boolean[] checknodelist = new boolean[param.MAX_NODE_NUM];
		int[] queue = new int[param.MAX_NODE_NUM*10];
		int queue_len = 0;
		int cnt1=0, cnt2=0;

		// put all queue false depended to the number of node 
		for (i=0;i<node_num;i++) {
			checknodelist[i] = false;
		}

		// ˆê”Ô?‰‚ß‚É’²‚×‚éƒm?[ƒh‚Ìpickup
		id = 0;
		while (!findflg) {
			if (node[id].exist()){
				findflg = true;
			}
			else {
				id++;
			}
			if (id > param.MAX_NODE_NUM) {
				return true;
			}
		}//end while 

		// id‚©‚ç?‡‚É‚Â‚Ô‚µ‚Ä‚¢‚­
		queue[queue_len] = id;
		while (queue_len >= 0) {
			id = queue[queue_len];
			queue_len--;
			for (i = 0; i < node[id].neighbor_num(); i++) {
				int k = node[id].neighbor(i);
				if (!checknodelist[k]) {
					queue_len++;
					queue[queue_len] = k;
				}
			}
			checknodelist[id] = true;
		}

		for (i = 0; i < param.MAX_NODE_NUM; i++) {
			if ((node[i].exist())&&(checknodelist[i])){
				cnt1++;
			}
			if (node[i].exist()) {
				cnt2++;
			}
		}

		checknodelist = null;
		queue = null;
		if (cnt1==cnt2) {
			return false;
		}
		return true;
	}

	// function for generate the node of the sensor by generate automaticlly 
	public boolean set_topology(int node_num) {
		double x, y;
		boolean repeat_flg = true;
		int i;
		// if the node node number greater than param.MAX_NODE_NUM
		if (node_num >= param.MAX_NODE_NUM) {
			System.err.println("# [ERR] Network.set_topology(): node_num="+node_num+" is too large");
			return false;
		}
		else if (node_num <= 0) {
			System.err.println("# [ERR] Network.set_topology(): node_num="+node_num+" is not valid");
			return false;
		}
		// HERE START generate the node and base station
		while (repeat_flg) {
			this.initialize();
			this.addBS(0, (double)(param.BS_LOCATION_X), (double)(param.BS_LOCATION_Y)); 
			for (i = 1; i <= node_num; i++) {
				x = rand.nextDouble()*(double)param.REGION_X;
				y = rand.nextDouble()*(double)param.REGION_Y;
				this.addNode(i, x, y);
			}
			repeat_flg = check_isolated(node_num + 1);
			if (repeat_flg) {
				System.out.println("# Isolated node is detected, and topology is reconstructing");
			}
			
		}
		if (param.SHOW_LOGS) 
			show_network();
		return true;
	}

	// function for generate the node of the sensor by upload from file
	public int set_topology(String fname) {
		double x, y;
		int node_num = 0;
		boolean bsflg = true;
		
		// ?‰Šú‰»?ABS’Ç‰Á
		this.initialize();

		// read from file 
		try {
			BufferedReader reader = new BufferedReader( new FileReader(fname) );
			while(true) {
				String line = reader.readLine();
				if(line == null) break;
				StringTokenizer t = new StringTokenizer(line, ",");
				String str_x = t.nextToken();
				String str_y = t.nextToken();
				//String str_ch = t.nextToken();
				x = Double.parseDouble(str_x);
				y = Double.parseDouble(str_y);
				//ch = Integer.parseInt(str_ch);
				if (bsflg) { // 1?s–Ú‚ÍBS‚Æ‚·‚é
					this.addBS(0, x, y); 
					bsflg = false;
				}
				else {
					node_num++;
					this.addNode(node_num, x, y);
				}
			}
			reader.close();
		} catch(FileNotFoundException e) {
			System.err.println("# [ERR] Network.set_toplogy(): No File");
		} catch(IOException e) {
			System.err.println("# [ERR] Network.set_toplogy(): IO Err");
		}

		// ƒ`ƒFƒbƒN
		if (check_isolated(node_num + 1)) {
			System.err.println("# [ERR] Network.set_topology(): Isolated node is detected (file = " + fname + ")");
		}
		if (node_num >= param.MAX_NODE_NUM) {
			System.err.println("# [ERR] Network.set_topology(): node_num="+node_num+" is too large");
		}
		System.out.println("# [MSG] topology constructed from file = " + fname + " with node_num = " + node_num);

		if (param.SHOW_LOGS) 
			show_network();
		return node_num;
	}

	// ƒgƒ|ƒ?ƒW‚ð?o—Í
	public boolean show_network() {
		int i,j;
		double avg_neighbor = 0;
		int nodenum = 0;
		for (i = 0; i < param.MAX_NODE_NUM; i++){
			if (node[i].exist()){
				System.out.print("# [LOG] node#"+i+": x="+node[i].x()+", y="+node[i].y()+", tau="+node[i].tau()+", phase="+node[i].phase()+", energy="+node[i].energy()+", neighbor=");
				int num = node[i].neighbor_num();
				avg_neighbor += num; 
				nodenum++;
				for (j = 0; j < num; j++) {
					if (j == num-1) 
						System.out.println(node[i].neighbor(j));
					else
						System.out.print(node[i].neighbor(j)+"/");
				}
			}
		}
		avg_neighbor /= nodenum;
		System.out.println("# [LOG] average number of neighbors is " + avg_neighbor);
		return true;
	}

	// Generate funcation broadcast from class Message 
	Message broadcast(int id, double g_time) {
		Message msg, newmsg;

		// put the value ·node[id].sendMessage(g_time) to newmsg
		newmsg = node[id].sendMessage(g_time);
		// check the MessageQueue 
		if (MessageQueue != null) {
			msg = MessageQueue;
			while (msg.nextMessage != null) {
				 msg = msg.nextMessage;
			}
			msg.nextMessage = newmsg;
		}
		else {
			MessageQueue = newmsg;
		}
		return newmsg;
	}

	// check the Clear Channel Assessment
	void cca_checks(double g_time, int id) {
		Message msg, prev_msg;
		int i;
		msg = MessageQueue;
		while (msg != null) {
			if (msg.receiving(g_time)) {
				for (i = 0; i < msg.recv_node_num(); i++) {
					if (id == msg.recv_node(i)) {
						node[id].cca_failure();
					}
				}

			}
			msg = msg.nextMessage;
		}
	}

	// CCAƒ`ƒFƒbƒN
	void cca_checks(double g_time) {
		Message msg, prev_msg;
		int i, rid;
		int[] recv_node = new int[param.MAX_NODE_NUM]; // generate queue the length of the queue equal MAX_NODE_NUM the type is integer

		// put all queue =0
		for (i = 0; i < param.MAX_NODE_NUM; i++) {
			recv_node[i] = 0;
		}
		msg = MessageQueue;
		while (msg != null) {
			if (msg.receiving(g_time)) {
				for (i = 0; i < msg.recv_node_num(); i++) {
					rid = msg.recv_node(i);
					recv_node[rid]++;
				}

			}
			msg = msg.nextMessage;
		}
		// CCA’†‚Ìƒm?[ƒh‚Ì?ˆ—?
		for (i = 0; i< param.MAX_NODE_NUM; i++) {
			if ((node[i].exist()) && (node[i].send_message_state() == 2)) {
				if (recv_node[i] > 0) {
					node[i].cca_failure();
				}
			}
		}

	}

	//generate function recvmessages it is collect globle time return void 
	void recvmessages(double g_time) {
		Message msg, prev_msg;
		int i, j, rid, sid;
		int[] suc_recv_node = new int[param.MAX_NODE_NUM]; // queue called successful receive massage 
		boolean suc;

		// put all queue equal 0
		for (i = 0; i < param.MAX_NODE_NUM; i++) {
			suc_recv_node[i] = 0;
		}
		msg = MessageQueue;
		while (msg != null) {
			if (msg.receiving(g_time)) {
				for (i = 0; i < msg.suc_recv_node_num(); i++) {
					rid = msg.suc_recv_node(i);
					suc_recv_node[rid]++;
				}

			}
			msg = msg.nextMessage;
		}
		msg = MessageQueue;
		while (msg != null) {
			if (msg.receiving(g_time)) {
				msg.del_suc_recv_node(suc_recv_node);
			}
			msg = msg.nextMessage;
		}

		// ƒ?ƒbƒZ?[ƒW‚ÌŽó?M‚Æ?í?œ
		msg = MessageQueue;
		prev_msg = null;
		while (msg != null) {
			if (msg.recv_time() <= g_time) { // Žó?MŽž??‚ð‰ß‚¬‚½ƒpƒPƒbƒg‚ÌŽó?M‚Æ”pŠü

				// Žó?M
				sid = msg.nodeid();
				for (i = 0; i < msg.recv_node_num(); i++) {
					rid = msg.recv_node(i);
					if (!node[rid].exist()) { 
						System.err.println("# [WNG] Network.recvmessages(): node#" + rid + " (neighbor of node#" + sid + ") is not exist");
					}
					else if (!node[rid].sleep()) {
						suc = false;
						for (j =0; j < msg.suc_recv_node_num(); j++) {
							if (msg.suc_recv_node(j) == rid) {
								suc = true;
							}
						}
						node[rid].recvMessage(msg, suc, g_time);
						//if (!node[num].corenode() && !node[id].corenode() && !node[num].sleep()) {
						//	System.out.println("node#"+num+" (neighbor of node#"+id+") is received data "+msg.data_num());
						//	RcvDatNum += msg.data_num();
						//	RcvPktNum++;
						//}
					}
				}

				// ”pŠü
				if (msg == MessageQueue) { // ?æ“ª‚ð?Á‚·?ê?‡
					MessageQueue = msg.nextMessage;
					msg = null; // ?Á‚·
					msg = MessageQueue;
				}
				else {
					prev_msg.nextMessage = msg.nextMessage;
					msg = null; // ?Á‚·
					msg = prev_msg.nextMessage;
				}
			}
			else {
				prev_msg = msg;
				msg = msg.nextMessage;
			}
		}
	}

	// this function that give the result of the progect and the progect start from this function
	public boolean run(double adv_phase, double g_time) {
		int i, j;

		// ƒVƒ~ƒ…ƒŒ?[ƒVƒ‡ƒ“ƒVƒiƒŠƒI’Ç‰Á (2014/11/19)
	/*if ((g_time >= 40)&&(!node[6].exist())){
			this.addNode(6, 80, 20);
		}
		if ((g_time >= 40)&&(!node[7].exist())){
			this.addNode(7, 20, 80);
		}
		if ((g_time >= 70)&&(node[1].exist())){
			this.deleteNode(1);
		}

		if ((g_time >= 70)&&(node[4].exist())){
			this.deleteNode(4);
		}

*/
		//loop param.MAX_NODE_NUM=250
		for (i = 0; i < param.MAX_NODE_NUM; i++) {
			if (node[i].exist()) {
				node[i].advPhase(adv_phase, g_time);//adv_phase=0.00001,g_time=0.00001

				if (node[i].enable_csma() && node[i].send_message_state() == 2) {
					cca_checks(g_time, i); // call CCA check with parameter g_time, i
				}

				if ((!node[i].enable_csma() && node[i].send_message_state() > 0)||
				    (node[i].enable_csma() && node[i].send_message_state() == 4)) {
					broadcast(i, g_time); // call 	broadcast funcation with parameter  g_time, i

					// ?šƒ?ƒO—p
					if (false) {
					double diff = param.DEFAULT_CYCLE - node[0].phase();
					double diff2 = param.DEFAULT_CYCLE - (node[i].last_broadcast_time() - node[0].last_broadcast_time());
					System.out.print("[TIME] node " + i + " broadcast_time= " + g_time + " diff_to_bs= " + diff + " diff_to_bs2= " + diff2 + " level= " + node[i].level() + " tau= " + node[i].tau());
				    System.out.print(" datanum= " + node[i].prev_data_num() + " broadcast_cnt= " + node[0].broadcast_cnt() + " consumed_energy= " + node[i].consumed_energy());
					if (i == 0) { // BS‚is id equal 0
						double total_energy = 0;
						for (j = 1; j < param.MAX_NODE_NUM; j++) {
							if (node[j].exist()) { total_energy += node[j].consumed_energy(); }
						}
						double total_energy_cycle = total_energy - prev_total_energy;
						prev_total_energy = total_energy;
						System.out.println(" total_energy_cycle= " + total_energy_cycle);
					} else {
					 	System.out.println();
					}
					} // end of if(0)
				if (i == 0) {
				double total=0;	
				//	double total_energy_cycle=0;
				    for (j = 1; j < param.MAX_NODE_NUM; j++) {
							
						    if (node[j].exist()) {
															
								total += node[j].consumed_energy();
											System.out.println("# global_Time="+g_time);
							//System.out.println("time= " + g_time + " node= " + j + " phase= " + node[j].phase());

							}
							
						}
											//log_core_info(g_time);
						//System.out.println("total= " +total);
				}
				}

			}
		}//end for
		// if the queue of message not equal null the call receive message function
		if (MessageQueue != null) {
			recvmessages(g_time);
		}
		return true;
	}

	// this function give the detail about all node with BS and the level and energy and so on
	public void log_core_info(double g_time) {
		int i, num = 0;
		double energy = 0, avg = 0;
		for (i = 0; i < param.MAX_NODE_NUM; i++) {
			if ((node[i].exist())&&(!node[i].corenode())) {
				energy += node[i].energy();
				num++;
			}
			if (node[i].exist()) {
				System.out.print("# [DUMP] node#" + i);
				System.out.print(" Phi: " + node[i].phase());
				System.out.print(" Core: " + node[i].corenode());
				System.out.print(" PS: " + node[i].psmode());
				System.out.print(" Lv: " + node[i].level());
				System.out.print(" PSTime: " + node[i].ps_time());
				System.out.println("");
			}
		}
		avg = energy / num;
		avg = param.INITIAL_ENERGY - avg;
		System.out.println("# [DUMP] Summary: Time = " + g_time + ", Node = " + num + ", AvgEnergy = " +  avg);
	}

	// set CSMA‚on/off
	public void set_csma(boolean enable_csma) {
		int i;
		this.enable_csma = enable_csma;
		for (i = 0; i < param.MAX_NODE_NUM; i++) {
			node[i].set_csma(enable_csma);
		}
	}

}

//
// Data
//
class Data {
	Parameters param = new Parameters(); // 

	private int nodeid; // variable nodeid
	private int value;  // variable value

	// function data empty
	Data() {
	}
	// function
	public int nodeid() { return this.nodeid; }
	public int value() { return this.value; }

	// set the value of the parameter
	public void set(int nodeid, int value) {
		this.nodeid = nodeid;
		this.value = value;
	}
	// function of mactch the paramter
	public boolean match(int nodeid, int value) {
		if ((this.nodeid == nodeid)&&(this.value == value))
			return true;
		else
			return false;
	}
}

//
// Neighbor information
//
class NeighborInfo {
	Parameters param = new Parameters();

	private int nodeid;       // variable nodeid 
	private double send_time; // variable send time
	private int level;        // varible level

	// function
	NeighborInfo() {
	}
	// function all variable 
	public int nodeid() { return this.nodeid; }
	public double send_time() { return this.send_time; }
	public int level() { return this.level; }

	// set all varible of NeighborInfo class
	public void set(int nodeid, double send_time, int level) {
		this.nodeid = nodeid;
		this.send_time = send_time;
		this.level = level;
	}
	public void set_nodeid(int nodeid) {
		this.nodeid = nodeid;
	}
	public void set_send_time(double send_time) {
		this.send_time = send_time;
	}
	public void set_level(int level) {
		this.level = level;
	}
}


//
// Downstream Neighbor information class
//
class DownNeighborInfo {
	Parameters param = new Parameters();

	private int nodeid;        // Node ID 
	private double phasediff;  // Phase diff 

	// creat function  same the name of class
	DownNeighborInfo() {
	}
	// creat function nodeid and phasediff return the value of nodeid and phasediff·
	public int nodeid() { return this.nodeid; }
	public double phasediff() { return this.phasediff; }

	// set all varibal of DownNeighborInfo class
	public void set(int nodeid, double phasediff) {
		this.nodeid = nodeid;
		this.phasediff = phasediff;
	}
}
// generate class Message
class Message {
	Parameters param = new Parameters(); // Generate param from class Parameters

	private int nodeid;     // varible nodeid
	private int level;      // varible level
	private int data_num;   // varible data number
	private Data data[] = new Data[param.MAX_DATA_NUM]; //queue called data
	private int down_neighbor_num; // varibal down_neighbor_num
	private DownNeighborInfo down_neighbor[] = new DownNeighborInfo[param.MAX_NEIGHBOR_NUM];
	private int length;
	private int basic_length;
	private int used_method;

	// Žó?Mƒm?[ƒhƒŠƒXƒg 
	private int[] recv_node = new int[param.MAX_NEIGHBOR_NUM]; 
	private int recv_node_num;

	// ‚±‚Ìƒ?ƒbƒZ?[ƒW‚ð?³?í‚ÉŽó?M‚·‚éƒm?[ƒh?B?Õ“Ë‚É‚æ‚èŒ¸‚Á‚Ä‚¢‚­?B
	private int[] suc_recv_node = new int[param.MAX_NEIGHBOR_NUM]; 
	private int suc_recv_node_num;

	private double send_time; // ‘—?Mƒm?[ƒh‚ª‚±‚ÌƒpƒPƒbƒg‚ð‘—?M‚µ‚½Žž??
	private double recv_time; // ‹ß—×ƒm?[ƒh‚ª‚±‚ÌƒpƒPƒbƒg‚ðŽó?M‚·‚éŽž???i‚Î‚ç‚Â‚«‚ð“ü‚ê‚é?ê?‡‚Í‘¼‚ÅŽÀŒ»?j

	public Message nextMessage;

	// ƒRƒ“ƒXƒgƒ‰ƒNƒ^
	Message() {
		initialize();
	}
	Message(int level, int nodeid, Data[] data, int data_num, int[] neighbor, int neighbor_num, NeighborInfo[] neighbor_entry, int neighbor_entry_num, double g_time, int used_method) {
		int i;
		initialize();
		this.level = level;
		this.nodeid = nodeid;
		this.data_num = data_num;
		this.recv_node_num = neighbor_num;
		this.suc_recv_node_num = neighbor_num;
		this.length = param.PKT_HEADER_SIZE; // level + nodeid = 16 bit
		this.used_method = used_method;

		// ƒf?[ƒ^‚ÌƒRƒs?[
		for (i = 0; i < data_num; i++){
			this.data[i].set(data[i].nodeid(), data[i].value());
			this.length += param.PKT_DATA_SIZE;
		}

		// ‹ß—×ƒm?[ƒh?î•ñ‚ÌƒRƒs?[
		for (i = 0; i < neighbor_num; i++) {
			this.recv_node[i] = neighbor[i];
			this.suc_recv_node[i] = neighbor[i];
		}

		// desynch based mec
		if (used_method == param.METHOD_PROPOSAL) {
			for (i = 0;  i < neighbor_entry_num; i++) {
				if (neighbor_entry[i].level() == level + 1) { // ‚Ð‚Æ‚ÂƒŒƒxƒ‹‚Ì‘å‚«‚¢ƒm?[ƒh
					this.down_neighbor[down_neighbor_num].set(neighbor_entry[i].nodeid(), g_time - neighbor_entry[i].send_time()); // ˆÊ‘Š?·‚ð•Û‘¶
					this.down_neighbor_num++;
					length += param.PKT_PHASE_SIZE;
				}
			}
		}

		// set the value of send time and recv-time
		this.send_time = g_time; //send time equal global time 
		if (param.ENABLE_PKT_DELAY) {
			this.recv_time = g_time + (length / param.BITRATE);
		}
		else {
			this.recv_time = g_time;
		}
		nextMessage = null;
	}

	private void initialize() {
		int i;
		data_num = 0;
		down_neighbor_num = 0;
		recv_node_num = 0;
		suc_recv_node_num = 0;
		length = 0;
		for (i = 0; i < param.MAX_DATA_NUM; i++) {
			data[i] = new Data();
		}
		for (i = 0; i < param.MAX_NEIGHBOR_NUM; i++) {
			down_neighbor[i] = new DownNeighborInfo();
		}
		this.send_time = 0.0;
		this.recv_time = 0.0;
	}

	// function when that receiving 
	public boolean receiving(double g_time) {
		//if ((this.send_time <= g_time) && (g_time <= this.recv_time)) {
		if (this.send_time <= g_time) {
			return true;
		}
		else {
			return false;
		}
	}

	// delete successful receive node 
	public void del_suc_recv_node(int[] rnode) {
		int i = 0, rid;
		if (param.ENABLE_PKT_LOSS) {
			while (i < suc_recv_node_num) {
				rid = suc_recv_node[i];
				if (rnode[rid] > 1) { // 1‚ÂˆÈ?ãƒpƒPƒbƒg‚ðŽó?M‚µ‚Ä‚¢‚é
					if (param.SHOW_LOGS) {
						System.out.print("# [LOG] packet from " + this.nodeid + " is lost at node#"+ rid);
						//int j;
						//for (j=0; j<21; j++) {
						//	System.out.print(" #" + j + "(" + rnode[j] + ") /");
						//}
						System.out.println();
					}
					suc_recv_node[i] = suc_recv_node[suc_recv_node_num - 1];
					suc_recv_node_num--;
				}
				else {
					i++;
				}
			}
		}
	}

	// function of variable 
	public int nodeid() { return this.nodeid; }
	public int level() { return this.level; }
	public int data_nodeid(int i) { return this.data[i].nodeid(); }
	public int data_value(int i) { return this.data[i].value(); }
	public int data_num() { return this.data_num; }
	public int down_neighbor_nodeid(int i) { return this.down_neighbor[i].nodeid(); }
	public double down_neighbor_phasediff(int i) { return this.down_neighbor[i].phasediff(); }
	public int down_neighbor_num() { return this.down_neighbor_num; }
	public int recv_node_num() { return this.recv_node_num; }
	public int recv_node(int id) { return this.recv_node[id]; }
	public int suc_recv_node_num() { return this.suc_recv_node_num; }
	public int suc_recv_node(int id) { return this.suc_recv_node[id]; }
	public int length() { return this.length; }
	public double send_time() { return this.send_time; }
	public double recv_time() { return this.recv_time; }
}


//
// Node
//
class Node {
	Parameters param = new Parameters(); // Declare variable param from Parameters class

	// Parameters of Node
	private boolean exist;           // exist node //=false
	private int     id;              // ID
	private double  x;               // position X
	private double  y;               // position X
	private double  radio_range;     // transmission range
	private double  energy;          // total of energy //INITIAL_ENERGY=100
	private double  consumed_energy; // total of consumed_energy consumed_energy = 0;

	// main the state of node 
	private boolean corenode;        // the base node or core node
	private boolean psmode;          // Power Saving Mode‚= false
	private boolean sleep;           // Sleep‚switch on/of=false
	private double  T;               // time 
	private double  phase;           // phase of node 
	private int     level;           // wava level =255
	private double  tau;             // tau

	// main parameter
	private int     used_method;
	private boolean enable_csma;
	private double  tau_max;

	private double  wakeup_phase;    // Timer has timed out  phase
	private double  ps_time;         // Power saving time  =0
	private boolean stimulated;      // stimulated on/of

	// Parameters of initialize_desync algorithm as in the desynchronization
	private boolean done_taumax_process;// false
	private boolean done_taumax_process2;// false
	private double  next_fire_time;  // t^next=0
	private double  prev_fire_time;  // t^prev=0
	private double  my_fire_time;    // t^broadcast=0
	private double  stimulated_time;//t^stimulated=0
	private int     next_fire_id;    // Id^next next node =-1
	private int     prev_fire_id;    // Id^prev previous node=-1
	private int     stimulate_id;    // Id^stimulate=-1

	// Receive Message from other node  send message_state 
	//   0: Wake-up
	//   1: Message reception from downstream nodes
	//   2: Message reception from same hop nodes
	//   3: Message transmission 
	//   4: Message reception from upstream nodes
	private int     send_message_state;//=0

	// CSMA/CA Parameters be,nb... on IEEE 802.15.4
	private int     csma_be;            // BE backoff exponent, which is related to the number of backoff periods a device 
										// shall wait before attempting to access a channel.BR will be initialized with the value of macMinBE. 
										// BE enables the computation of the backoff delay,
	private int     csma_nb;            // NB is the number of backoff times which the algorithm tries to backoff due to the busy of the medium.
										// the Number of Backoffs (NB) represents the number of times the CSMA/CA algorithm was required to backoff while
										// attempting to access the channel.
	private double  csma_time;          // time of carrier sense multiple access =-1
	private boolean cca_result;         // Clear Channel Assessment Result

	// ƒZƒ“ƒT?Aƒf?[ƒ^?Aƒ?ƒbƒZ?[ƒWŠÖ˜A
	private int     sensing_cnt;        // sensing of Carbon Nano tube=0
	private int     sensor_info;        // Sensor informatio =0
	private Data[]  data = new Data[param.MAX_DATA_NUM];///MAX_DATA_NUM=500
	private int     data_num;//=0

	// Declare the neighbor_entry from  NeighborInfo
	private NeighborInfo[] neighbor_entry = new NeighborInfo[param.MAX_NEIGHBOR_NUM];//MAX_NEIGHBOR_NUM=250
	private int     neighbor_entry_num;

	private double  send_time; // varible of send time 
	private double  recv_time; // receive time ^ 
	private int     prev_data_num;  // previous data number 

	// declare variable neighbor from array integer equal MAX_NEIGHBOR_NUM=250
	private int[]   neighbor = new int[param.MAX_NEIGHBOR_NUM];
	private int     neighbor_num;// =0

	// parameter of broadcast
	private double  last_broadcast_time; // value of the last of broadcast time 
	private int     broadcast_cnt;       // broadcast of Carbon Nano tube =0

	// for random variabales
	private Random rand;

	// Generate the function node from the class Node
	Node(int id, long seed, int used_method, boolean enable_csma, double tau_max) {
		initialize();
		this.id = id;
		this.rand = new Random(seed);
		this.used_method = used_method;
		this.enable_csma = enable_csma;
		this.tau_max = tau_max;
	}

	// Generate the function initialize from class node
	public void initialize() {
		int i;
		this.exist = false; 
		this.energy = param.INITIAL_ENERGY;//INITIAL_ENERGY=100
		this.consumed_energy = 0;
		this.psmode = false;
		this.sleep = false;
		this.level = 255;
		this.ps_time = 0;
		this.sensing_cnt = 0;
		this.sensor_info = 0;
		this.data_num = 0;
		for (i = 0; i < param.MAX_DATA_NUM; i++) {//MAX_DATA_NUM=500
			this.data[i] = new Data();
		}
		this.neighbor_entry_num = 0;
		for (i = 0; i < param.MAX_NEIGHBOR_NUM; i++) {//MAX_NEIGHBOR_NUM=250
			this.neighbor_entry[i] = new NeighborInfo();
		}
		this.neighbor_num = 0;
		this.send_message_state = 0;
		this.csma_time = -1;
		this.stimulated = false;
		this.last_broadcast_time = -1;
		this.broadcast_cnt = 0;
		this.done_taumax_process = false;
		this.done_taumax_process2 = false;

		if (used_method == param.METHOD_PROPOSAL) { //if used_method ==METHOD_PROPOSAL (1) exucute initialize_desync() function
			initialize_desync();
		}
	}

	// value of initialize_desync this function excute when used method =1 means METHOD_PROPOSAL mean desyn based mec
	public void initialize_desync() { 
		this.next_fire_time = 0.0;
		this.prev_fire_time = 0.0;
		this.my_fire_time = 0.0;
		this.stimulated_time = 0.0;
		this.next_fire_id = -1;
		this.prev_fire_id = -1;
		this.stimulate_id = -1;
	}

	// initialize the CSMA/CA model parameter and energy model ZigBee 802.15.4
	public void set_csma(boolean enable_csma) {
		this.enable_csma = enable_csma;
	}

	// all variable generate to function and return value
	public boolean exist() { return this.exist; }
	public double x() { return this.x; }
	public double y() { return this.y; }
	public double radio_range() { return this.radio_range; }
	public double energy() { return this.energy; }
	public double energy_percent() { return 100.0 * this.energy/param.INITIAL_ENERGY; }
	public double consumed_energy() { return this.consumed_energy; }
	public boolean corenode() { return this.corenode; }
	public boolean psmode() { return this.psmode; }
	public boolean sleep() { return sleep; }
	public double phase() { return this.phase; }
	public int level() { return this.level; }
	public double tau() { return this.tau; }
	public double ps_time() { return this.ps_time; }
	public int sensor_info() { return this.sensor_info; }
	public int send_message_state() { return this.send_message_state; }
	public int neighbor_num() { return this.neighbor_num; }
	public int neighbor(int i) { return this.neighbor[i]; }
	public double last_broadcast_time() { return this.last_broadcast_time; }
	public int prev_data_num() { return this.prev_data_num; }
	public int broadcast_cnt() { return this.broadcast_cnt; }
	public boolean enable_csma() { return this.enable_csma; }

	// Register a New Neighbor node
	public void registNeighbor(int id) { 
		this.neighbor[this.neighbor_num] = id;
		this.neighbor_num++;
	}

	// this function remove the node from the queue 
	public boolean deleteNeighbor(int id) {
		int i;
		for (i = 0; i < this.neighbor_num; i++) {
			if (this.neighbor[i] == id) { // if yes
				this.neighbor[i] = this.neighbor[this.neighbor_num - 1];
				this.neighbor_num--;
				return true; // success
			}
		}
		return false;
	}

	// this function put the variable of exist equal false mean finish or when the bettery of the sensor node is =0
	public void die() { 
		this.exist = false;
		if (param.SHOW_LOGS) {
			System.out.println("# [MSG] node#"+this.id+" is dead (energy is "+this.energy+")");
		}
	}

	// this function when the bettery of the sensor node is =0
	public void die(double g_time) {
		this.exist = false;
		if (param.SHOW_LOGS) {
			System.out.println("# [MSG] node#"+this.id+" is dead at "+g_time+" (energy is "+this.energy+")");
		}
	}

	// obtain the value of  the consum Energy
	private void consumeEnergy(double consume) {
		//consume=advphase*E_idle
		if (!this.corenode) {
			this.energy -= consume;//100-0.0000000006=99.9999999994
			this.consumed_energy += consume;//0+0.0000000006=0.0000000006 
		}
		if (this.energy <= 0) {
			die();
		}
	}

	// this function for the base station node
	public void setCoreNode() {
		this.corenode = true;
		this.level = 0;
		this.enable_csma = false; // because this node is the base station shuld the csma=false 
	}

	// upload all value of node 	
	public void put(int id, double x, double y, double radio_range) {
		initialize();
		this.exist = true;
		this.id = id;
		this.x = x;
		this.y = y;
		this.radio_range = radio_range;
		this.T = param.DEFAULT_CYCLE;          //DEFAULT_CYCLE=1
		if ((used_method == param.METHOD_WAVE2ORG) && (tau_max != param.TAU_MIN)) {
			this.tau = param.TAU_MIN + rand.nextDouble() * (tau_max - param.TAU_MIN);
		}
		else if ((used_method == param.METHOD_WAVE2) && (tau_max != param.TAU_MIN)) {
			this.tau = param.TAU_MIN + rand.nextDouble() * (tau_max - param.TAU_MIN);
		}
		else {
			this.tau = tau_max;
		}
		this.phase = rand.nextDouble() * (double)this.T; // calculate the value of phase  
		this.energy = param.INITIAL_ENERGY;    // INITIAL_ENERGY=100
		this.consumed_energy = 0;
	}

	// ƒZƒ“ƒVƒ“ƒO
	public void sensing(double g_time) {
		int j;
		if (this.data_num > param.MAX_DATA_NUM){
			System.err.println("# [ERR] Node.sensing(): overflow the data_num");
			data_num = param.MAX_DATA_NUM;
		}
		// Šù‚É‘—‚Á‚½ƒf?[ƒ^‚ð‘—?M‚µ‚Ä‚¢‚È‚¢‚©ƒ`ƒFƒbƒN
		for (j = 0; j < this.data_num; j++) { 
			if (this.data[j].nodeid() == this.id) { 
				System.err.println("# [WNG] Node.sensing(): node#"+this.id+" received its sensing data. (value = " + this.data[j].value() + ")");
			}
		}

		sensor_info = sensing_cnt; // ‚½‚¾‚ÌƒJƒEƒ“ƒg?”Žš‚ð“ü‚ê‚Ä‚é
		this.data[data_num].set(id, sensor_info); 
		if (param.SHOW_LOGS) {
			System.out.println("# [LOG] node#" + this.id + " read sensor data (value = " + sensing_cnt + ") at " + g_time);
		}
		sensing_cnt++;
		data_num++;
	}

	// obtain the value of CSMAbackoffTime
	private double CSMAbackoffTime() {
		int i, max = 1;
		double csma_backoff_time;
		for (i = 0; i < this.csma_be; i++ ) {
			max = max * 2;
		}
		csma_backoff_time = (double)param.BACKOFF_UNIT * (double)rand.nextInt(max);
		if (param.SHOW_LOGS) {
			System.out.println("# [LOG] node#" + this.id + " CSMA backoff time is set to " + csma_backoff_time);
		}
		return csma_backoff_time;

	}

	// CCA
	public void cca_failure() {
		this.cca_result = false;
	}

	// advance phase
	public boolean advPhase(double advphase, double g_time) {
		int i, k;
		double sleep_phase, modphi;
		this.phase += advphase;//

		// check the sleep is ture and  wake_phase - MIN_TIME_STEP<= this.phase
	
		//if ((this.sleep)&&((this.wakeup_phase - param.EPSILON <= this.phase))) {
		if ((this.sleep)&&((this.wakeup_phase - param.MIN_TIME_STEP < this.phase))) {
				this.sleep = false; // return the value of sleep= false
			    this.data_num = 0; // return the value of data_num= 0
//if used method= 1 desync-based method
	    if (used_method == param.METHOD_PROPOSAL) {
	    
				initialize_desync();
			}
			//System.out.println("# node#"+this.id+" wakes up at "+g_time+" its phase is "+this.phase);
		} 

		// if the sensor node is sleep
		if (this.sleep) 
			consumeEnergy(param.E_SLEEP*advphase);
		else {
	
		//System.out.println("advphase"+advphase+"     param.E_IDLE="+param.E_IDLE);
			consumeEnergy(param.E_IDLE*advphase); // callcalte the consum energy by multipli idel and advphase
	}
		if (this.energy <= 0) {
			return false;
		}

		// ˆÊ‘Š‚ªT‚Ì?ê?‡
		if (this.T <= this.phase) {
			// if the sensor node is sleep
			if (this.sleep) {
				System.out.println("# [ERR] Node.advPhase(): node#" + this.id + " is sleep and its phase is T at \n" + g_time);
			}
			// check the cornode of base station if still false call the function sensing this event when the first run of the project
			if (!corenode) 
				sensing(g_time);
			// put the value of parameters
			this.send_message_state = 1;
			this.last_broadcast_time = g_time;
			this.phase = 0; // start the value of phase equal 0
			this.stimulated = false;
			this.done_taumax_process = false;
			if (enable_csma) {
				this.csma_nb = 0;
				this.csma_be = param.macMinBE;
				this.csma_time = g_time +  CSMAbackoffTime();
			}
		}

		if (this.sleep) 
			return true;

		if (enable_csma) {
			// backoff
			if ((this.send_message_state == 1) && (g_time >= this.csma_time)) { 
				this.send_message_state = 2; // CCA
				this.csma_time += param.CCA_DURATION;
				this.cca_result = true;
			}
			// cca‚
			else if ((this.send_message_state == 2) && (g_time >= this.csma_time))  {

				// obtain consum energy(receive power - idle power * CCA_DURATION
				consumeEnergy((param.E_RX - param.E_IDLE) * (double)(param.CCA_DURATION));

				if (this.cca_result) {
					send_message_state = 4; // ‘—?M‰Â”\
				}
				else {
					send_message_state = 3; // ‘—?M•s‰Â”\
					// ƒpƒ‰ƒ??[ƒ^?X?V
					this.csma_nb++;
					this.csma_be++;
					if (param.SHOW_LOGS) {
						System.out.println("# [LOG] node#" + this.id + " CSMA channel busy, and updated nb = " + this.csma_nb + ", be = " + this.csma_be + " at " + g_time);
					}

					if (this.csma_be > param.aMaxBE) {
						this.csma_be = param.aMaxBE;
					}
					if (this.csma_nb > param.macMaxCSMABackoff) {
						// Ž¸”s
						System.out.println("# [LOG] node#" + this.id + " tried to send a message, however, backoff number reached macMaxCSMABackoff at " + g_time);
						afterSentMessage(g_time);
					}
					else {
						// ‚à‚¤ˆê“xƒoƒbƒNƒIƒt
						this.send_message_state = 1;
						this.csma_time = g_time + CSMAbackoffTime();
						if (param.SHOW_LOGS) {
							System.out.println("# [LOG] node#" + this.id + " again set CSMA backoff timer to " + this.csma_time + " at " + g_time);
						}
					}
				}
			}
		}

		// ?i?s”g‚ª?¶?¬‚³‚ê‚é‚ÆPS (Power Saving) ƒ‚?[ƒh‚É‚È‚é
		if ((!this.psmode)&&(!this.corenode)&&(this.ps_time <= g_time)&&(this.ps_time != 0)) {
			this.psmode = true; 
			this.wakeup_phase = this.T - tau_max;
		}

		// ˆÊ‘Š‚ªƒÑmax‚ð’´‚¦‚½?ê?‡
		if ((tau_max + param.EPSILON <= this.phase) && (!this.done_taumax_process)) {
		//  if ((tau_max + param.EPSILON <= this.phase) && (this.stimulated || this.corenode) && (!this.done_taumax_process)) { // stimulated‚µ‚È‚¢?ê?‡‚à‚ ‚é‚Ì‚Å?~
		//  if ((tau_max + param.EPSILON <= this.phase) && (this.phase < tau_max + param.EPSILON + param.MIN_TIME_STEP)) {
		//  if ((tau_max < this.phase) && (this.phase <= tau_max + param.MIN_TIME_STEP)) {

			// DESYNC algorithm as in the desynchronization based mechansim 
			if (used_method == param.METHOD_PROPOSAL) {
				double prev_tau = this.tau;
				for (i = 0; i < neighbor_entry_num; i++) { // ŠÇ—?•\‚ðŒ©‚é
					if (neighbor_entry[i].level() == this.level) {
						double time_k = neighbor_entry[i].send_time();
						int id_k = neighbor_entry[i].nodeid();
						if ((this.prev_fire_time < time_k) && (time_k < this.my_fire_time)) {
							this.prev_fire_time = time_k;
							this.prev_fire_id = id_k;
						}
						else if (((this.my_fire_time < time_k) && (this.next_fire_time == 0.0)) ||
						         ((this.my_fire_time < time_k) && (time_k < this.next_fire_time))) {
							this.next_fire_time = time_k;
							this.next_fire_id = id_k;
						}
					}
				}
				if ((this.next_fire_time > 0) && (this.prev_fire_time > 0) && (stimulated_time > this.next_fire_time)) {
					this.tau = (1.0 - param.ALPHA) * this.tau + param.ALPHA * 0.5 * ((this.stimulated_time - this.prev_fire_time) + (this.stimulated_time - this.next_fire_time));
				}
				else if ((this.prev_fire_time > 0) && (stimulated_time > this.prev_fire_time)) { 
					//this.tau = (1.0 - param.ALPHA) * this.tau + param.ALPHA * 0.5 * ((this.stimulated_time - this.prev_fire_time) + param.TAU_MARGIN); // ƒ}?[ƒWƒ“”Å
					this.tau = (1.0 - param.ALPHA) * this.tau + param.ALPHA * 0.5 * (this.stimulated_time - this.prev_fire_time); 
				
				}//end if (used_method == param.METHOD_PROPOSAL)
				else {
					//this.tau = tau_max;
					this.tau = (1.0 - param.ALPHA) * this.tau + param.ALPHA * tau_max; //eq 11
				}
				if ((this.tau <= 0) || (this.tau > tau_max)) { // ?š‚±‚ê‚Í—vŒŸ“¢
					System.out.print("# [WNG] node#" + this.id + " tau= " + this.tau + " at " + g_time);
					System.out.print(" (prev_fire_time = " + this.prev_fire_time);
					System.out.print("(#" + this.prev_fire_id + ")");
					System.out.print(", next_fire_time = " + this.next_fire_time);
					System.out.print("(#" + this.next_fire_id + ")");
					System.out.print(", stimulated_time = " + this.stimulated_time);
					System.out.print("(#" + this.stimulate_id + ")");
					System.out.println(")");
					this.tau = tau_max;
					//this.tau = (1.0 - param.ALPHA) * this.tau + param.ALPHA * tau_max;
				}
				if ((param.SHOW_LOGS) && (this.tau != prev_tau)) {
					System.out.print("# [LOG] node#" + this.id + " changed its tau " + prev_tau + " -> " + this.tau + " at " + g_time);
					System.out.print(" (prev_fire_time = " + this.prev_fire_time);
					System.out.print("(#" + this.prev_fire_id + ")");
					System.out.print(", next_fire_time = " + this.next_fire_time);
					System.out.print("(#" + this.next_fire_id + ")");
					System.out.print(", stimulated_time = " + this.stimulated_time);
					System.out.print("(#" + this.stimulate_id + ")");
					System.out.println(")");
				}
			}

			// ?‰Šú‰» 
			//initialize_desync();
			//this.neighbor_entry_num = 0; 
			//this.data_num = 0; 
			this.done_taumax_process = true;
			this.done_taumax_process2 = false;

			// ƒXƒŠ?[ƒv‚·‚é?ˆ—?
			if (this.psmode){ 
				this.sleep = true;
			}

		}

		// ˆÊ‘Š‚ª1-ƒÑmax‚ð’´‚¦‚½?ê?‡
		if ((this.T - tau_max - param.EPSILON <= this.phase) && (!this.done_taumax_process2)) {
			// ?‰Šú‰» 
			initialize_desync();
			this.neighbor_entry_num = 0; 
			//this.data_num = 0; 
			this.done_taumax_process2 = true;
		}

		return true;
	}

	// ?i•\Ž¦‚ðŒ©‚â‚·‚­‚·‚é‚½‚ß?jƒf?[ƒ^‚ðƒ\?[ƒg‚·‚é
	private void sortData() {
		int i, j;
		Data x = new Data();
		for (i = 0; i < this.data_num; i++) {
			for (j = 0; j< this.data_num; j++) {
				if ((i != j)&&(data[i].nodeid() < data[j].nodeid())) {
					x.set(data[i].nodeid(), data[i].value());
					data[i].set(data[j].nodeid(), data[j].value());
					data[j].set(x.nodeid(), x.value());
				}
			}
		}
	}

	// funtion after sent massage 
	private void afterSentMessage(double g_time) {
		// reinitialize the pararmeter 
		this.data_num = 0; // put data.num=0;
		this.send_message_state = 0; // massage state=0
		this.broadcast_cnt++;
		this.my_fire_time = g_time;

		if (used_method == param.METHOD_WAVE2) { // 3=Random-based method
			this.tau = param.TAU_MIN + rand.nextDouble() * (tau_max - param.TAU_MIN);
		}

	}

	// Transmitting message function
	public Message sendMessage(double g_time) {
		int packet_size, i;
		double time_k;
		Message msg; 

		sortData();

		prev_data_num = data_num;

		if (corenode) {
			// First show in the output of project
			System.out.println("# [MSG] BS received " + this.data_num + " data at cycle#" + this.broadcast_cnt + ", g_time = " + g_time); // print the result
/////////////////////////////////////////////
			if(true){
			
			//if (param.SHOW_LOGS) {
				System.out.print("# [LOG] BS has following data: ");
				for (i = 0; i < data_num; i++) {
					System.out.print("#" + this.data[i].nodeid() + "[" + this.data[i].value() + "] ");
				}
				System.out.println("");
			}//end show log
//////////////////////////////////////////////////////////////////////////////////////////////////////////
			this.data_num = 0; // return the value of data_num to 0
		}

		// ƒ?ƒbƒZ?[ƒW‚ð?ì?¬
		msg = new Message(this.level, this.id, this.data, this.data_num, this.neighbor, this.neighbor_num, this.neighbor_entry, this.neighbor_entry_num, g_time, used_method);

		this.send_time = msg.send_time();
		this.recv_time = msg.recv_time();
//////////////////////////////////////////////////////////
		if (true){
		
		//if (param.SHOW_LOGS) {
			System.out.print("# [LOG] node#" + this.id + " sent a message at " + g_time);
			System.out.print(", recv_time = " + msg.recv_time());
			System.out.print(", neighbor_entry_num = " + this.neighbor_entry_num);
			System.out.print(", neighbor_entry = ");
			for (i = 0; i < this.neighbor_entry_num; i++) {
				System.out.print(this.neighbor_entry[i].nodeid() + "/");
			}
			if (used_method == param.METHOD_PROPOSAL) {
				System.out.print(", down_neighbor_num = " + msg.down_neighbor_num());
			}
			System.out.print(" (data_num = " + this.data_num + ", data = ");
			
			for (i = 0; i < data_num; i++) {
				System.out.print("#" + this.data[i].nodeid() + "[" + this.data[i].value() + "] ");
			}
			System.out.println(")");
		}//end if show logs
/////////////////////////////////////////////////////////////////////
		//System.out.println("pakcet size of node#" + this.id + " is " + msg.length());

		// ‘—?M‚É“d—Í‚ð?Á”ï
		packet_size =  msg.length();
		consumeEnergy(param.E_TX * (double)((double)packet_size / (double)param.BITRATE));

		afterSentMessage(g_time);

		return msg;
	}
/////////////////////////////////////////////////////////////////////////////////////////////////
	// PRC equaltion
	private double prc(double phi) { // Formula of Wava equation 8
	    //System.out.println( " node= " + this.id + " phi=" +phi +"     this.tau=="+this.tau);
		return param.PRC_A * Math.sin(Math.PI * phi / (this.tau)) + param.PRC_B*(this.tau - phi); 
		//return 0.01 * Math.sin(Math.PI * phi / (0.1)) + 0.5*(0.1- phi);
	}
	private double prc2(double phi) { // Žû?W?ó‚ÌPRCŠÖ?” ƒfƒoƒbƒO—p
		return -phi + this.tau; 
	}
/////////////////////////////////////////////////////////////////////////////////////////////////////
	// generate function recvMessage 
	public void recvMessage(Message msg, boolean suc, double g_time) {
		int i,j;
		boolean find_flg;
		double goal_time;
		int msg_length = msg.length();
		int msg_from = msg.nodeid();
		int msg_level = msg.level();
		int msg_data_num = msg.data_num();
		int msg_down_neighbor_num = msg.down_neighbor_num();

		// check if the sensor node is sleep
		if (this.sleep) {
			return; 
		}
		// obtain the consumeEnergy by receive power - idle power * massage length / Transmit (TX) data rate(250) for MICaz
		consumeEnergy((param.E_RX - param.E_IDLE) * (double)((double)msg_length / (double)param.BITRATE));

		if (param.SHOW_LOGS) {
			if (suc) {
				System.out.println("# [LOG] node#" + this.id + " received a message from node#" + msg_from + " (data_num = " + msg_data_num + ", down_neighbor_num = " + msg_down_neighbor_num + ") at " + g_time);
			}
			else {
				System.out.println("# [LOG] node#" + this.id + " could not receive a message from node#" + msg_from + " due to conflict (data_num = " + msg_data_num + ", down_neighbor_num = " + msg_down_neighbor_num + ") at " + g_time);
			}
		}//end if show logs

		// if not successful
		if (!suc) {
			return;
		}


		// ?ã—¬ƒm?[ƒh‚©‚ç‚Ìƒ?ƒbƒZ?[ƒW‚¾‚Á‚½?ê?‡ 
		if (msg_level == this.level + 1) {

			// ƒZƒ“ƒTƒf?[ƒ^‚ðŽ©?g‚Ì’†‚ÉƒRƒs?[
			for (i = 0; i < msg_data_num; i++) {
				boolean find_flg2 = false;
				int jj = param.MAX_DATA_NUM;
				find_flg = false;
				for (j = 0; j < this.data_num; j++) {
					if (this.data[j].match(msg.data_nodeid(i), msg.data_value(i))) {
						find_flg = true;
					}
					if (param.ENABLE_DEL_SDATA && this.data[j].nodeid() == msg.data_nodeid(i) && this.data[j].value() < msg.data_value(i)) { // ?V‚µ‚¢‚à‚Ì‚ðŽó?M
						find_flg2 = true;
						jj = j;
					}
				}
				if (!find_flg) { // Ž©?g‚Ì’†‚É‚È‚¯‚ê‚Îƒf?[ƒ^‚ð•Û‘¶‚·‚é
					if (param.ENABLE_DEL_SDATA && find_flg2) {
						this.data[jj].set(msg.data_nodeid(i), msg.data_value(i));
					}
					else if (data_num < param.MAX_DATA_NUM){
						this.data[data_num].set(msg.data_nodeid(i), msg.data_value(i));
						this.data_num++;
					}
					else {
						System.err.println("# [ERR] Node.recvMessage(): data buffer of node#"+this.id+" is overflow ("+data_num+")");
					}
				}
			}


			// check used method =1 mean METHOD_PROPOSAL
			if (used_method == param.METHOD_PROPOSAL) {
				//update_neighbor_entry(msg_from, g_time, msg_level);
				update_neighbor_entry(msg_from, g_time - ((double)msg_length/(double)param.BITRATE), msg_level);
			}

		}

		// if the message level smaller then current level 
		else if (msg_level < this.level) {
			
			if (!stimulated) { // if not stimulated 
			//if (this.stimulated_time + tau_max < g_time) { // ŽhŒƒ‚ðŽó‚¯‚Ä‚©‚çƒÑmaxˆÈ?ãŒo‰ß‚µ‚Ä‚¢‚é?ê?‡
				this.phase += prc(this.phase); //equation number 8 from the paper 
				this.stimulated = true;
				this.stimulated_time = g_time;
				this.stimulate_id = msg_from;
				if (param.SHOW_LOGS) {
					System.out.println("# [LOG] node#" + id + " stimulated from node #" + msg_from + " at " + g_time);
				}//end if show logs
				if (this.ps_time == 0.0) { // updated
					this.ps_time = g_time + param.T_MAX;
					//this.ps_time = g_time + (msg_level+2) * param.T_MAX;
				}

			}

			// if the message level equal  current level -1
			if (msg_level == this.level - 1) {
				if (used_method == param.METHOD_PROPOSAL) {
					for (i = 0; i < msg_down_neighbor_num; i++) {
						int id_k = msg.down_neighbor_nodeid(i);
						double time_k = g_time - msg.down_neighbor_phasediff(i);
						if (this.id != id_k) {
							//update_neighbor_entry(id_k, time_k, this.level); // ŠÇ—?•\‚ð?X?V
							update_neighbor_entry(id_k, time_k - ((double)msg_length/(double)param.BITRATE), this.level); // ŠÇ—?•\‚ð?X?V
						}
					}
				}
			}

			// if the message level equal  current level + 1
			this.level = msg_level + 1;
		}//end if of levle < level

		// if the message level equal  current level
		else if (msg_level == this.level) {

			// deysynch based mec˜
			if (used_method == param.METHOD_PROPOSAL) {
				//update_neighbor_entry(msg_from, g_time, msg_level);
				update_neighbor_entry(msg_from, g_time - ((double)msg_length/(double)param.BITRATE), msg_level);
			}

			// ƒpƒPƒbƒg?î•ñ‚©‚çDESYNCƒpƒ‰ƒ??[ƒ^‚ð?X?V
			//for (i = 0; i < msg_down_neighbor_num; i++) {
			//	int id_k = msg.down_neighbor_nodeid(i);
			//	double time_k = g_time - msg.down_neighbor_phasediff(i);
			//	if ((this.prev_fire_time < time_k) && (time_k < this.my_fire_time)) { // ‘—?MŒã‚ÉŽó‚¯Žæ‚Á‚½?ê?‡
			//		this.prev_fire_time = time_k;
			//		this.prev_fire_id = id_k;
			//		//System.err.println("# Node#" + this.id + " set prev_fire_time according to node#" + id_k);
			//	}
			//	else if (this.last_fire_time < time_k) {
			//		this.last_fire_time = time_k;
			//		this.last_fire_id = id_k;
			//	}
			//}

		}
	}

	// generate function update_neighbor_entry
	void update_neighbor_entry(int msg_from, double send_time, int msg_level) {
		boolean find_flg = false;
		int j, i;
		if (msg_level >= 255) {
			return;
		}
		if (msg_level == this.level + 1) {
			for (j = 0; j < neighbor_entry_num; j++) {
				if (neighbor_entry[j].nodeid() == msg_from) {
					find_flg = true;
					if (send_time < neighbor_entry[j].send_time()) { 
						neighbor_entry[j].set(msg_from, send_time, msg_level);
						if (param.SHOW_LOGS) {
							System.out.print("# [LOG] node#" + this.id + " updated its neighbor_entry (#" + msg_from + ", Lv:" + msg_level + ", Time:" + send_time + ") neighbor_entry_num = " + neighbor_entry_num);
							System.out.print(", neighbor_entry = ");
							for (i = 0; i < neighbor_entry_num; i++) {
								System.out.print("#" + neighbor_entry[i].nodeid() + "(" + neighbor_entry[i].level() + ") ");
							}
							System.out.println();
						}
					}
				}
			}
		}
		else if (msg_level == this.level) {
			for (j = 0; j < neighbor_entry_num; j++) {
				if (neighbor_entry[j].nodeid() == msg_from) {
					find_flg = true;
					if (neighbor_entry[j].send_time() < send_time) { // ?ã‚Æ‹t‚Å‚ ‚é‚±‚Æ‚É’?ˆÓ?B
						neighbor_entry[j].set(msg_from, send_time, msg_level);
						if (param.SHOW_LOGS) {
							System.out.print("# [LOG] node#" + this.id + " updated its neighbor_entry (#" + msg_from + ", Lv:" + msg_level + ", Time:" + send_time + ") neighbor_entry_num = " + neighbor_entry_num);
							System.out.print(", neighbor_entry = ");
							for (i = 0; i < neighbor_entry_num; i++) {
								System.out.print("#" + neighbor_entry[i].nodeid() + "(" + neighbor_entry[i].level() + ") ");
							}
							System.out.println();
						}
					}
				}
			}
		}
		if (!find_flg) {
			neighbor_entry[neighbor_entry_num].set(msg_from, send_time, msg_level);
			neighbor_entry_num++;
			if (param.SHOW_LOGS) {
				System.out.print("# [LOG] node#" + this.id + " added its neighbor_entry (#" + msg_from + ", Lv:" + msg_level + ", Time:" + send_time + ") neighbor_entry_num = " + neighbor_entry_num);
				System.out.print(", neighbor_entry = ");
				for (j = 0; j < neighbor_entry_num; j++) {
					System.out.print("#" + neighbor_entry[j].nodeid() + "(" + neighbor_entry[j].level() + ") ");
				}
				System.out.println();
			}

		}
	}

}
