# Supplementary material for: Travelling Wave Pulse Coupled Oscillator (TWPCO) Using a Self-Organizing Scheme for Energy-Efficient Wireless Sensor Networks
Source: PLoS One. 2017 Jan 5;12(1):e0167423. doi: 10.1371/journal.pone.0167423 (PMC5215802; doi:10.1371/journal.pone.0167423)
Supplement: S1 Code — (ZIP) [file pone.0167423.s001.zip › code/src-basic/doc/logfile.txt]

Class documentation
<---- javadoc command: ---->
C:\Program Files (x86)\Java\jdk1.6.0\bin\javadoc.exe
-author
-version
-nodeprecated
-package
-source
1.6
-noindex
-notree
-nohelp
-nonavbar
-d
C:\Users\ACER\Desktop\code\src-basic\doc
-classpath
C:\BlueJ\lib\bluejcore.jar;C:\BlueJ\lib\junit.jar;C:\Users\ACER\Desktop\code\src-basic
C:\Users\ACER\Desktop\code\src-basic\Simulation.java
<---- end of javadoc command ---->
Loading source file C:\Users\ACER\Desktop\code\src-basic\Simulation.java...
Constructing Javadoc information...
Standard Doclet version 1.6.0
Building tree for all the packages and classes...
Generating C:\Users\ACER\Desktop\code\src-basic\doc\Simulation.html...
Generating C:\Users\ACER\Desktop\code\src-basic\doc\package-frame.html...
Generating C:\Users\ACER\Desktop\code\src-basic\doc\package-summary.html...
Generating C:\Users\ACER\Desktop\code\src-basic\doc\constant-values.html...
Building index for all the packages and classes...
Building index for all classes...
Generating C:\Users\ACER\Desktop\code\src-basic\doc\allclasses-frame.html...
Generating C:\Users\ACER\Desktop\code\src-basic\doc\allclasses-noframe.html...
Generating C:\Users\ACER\Desktop\code\src-basic\doc\index.html...
Generating C:\Users\ACER\Desktop\code\src-basic\doc\stylesheet.css...
