# Supplementary material for: Travelling Wave Pulse Coupled Oscillator (TWPCO) Using a Self-Organizing Scheme for Energy-Efficient Wireless Sensor Networks
Source: PLoS One. 2017 Jan 5;12(1):e0167423. doi: 10.1371/journal.pone.0167423 (PMC5215802; doi:10.1371/journal.pone.0167423)
Supplement: S1 Code — (ZIP) [file pone.0167423.s001.zip › code/src-basic/Network.ctxt]

#BlueJ class context
comment0.params=seed\ used_method\ enable_csma\ radio_range\ tau_max
comment0.target=Network(long,\ int,\ boolean,\ double,\ double)
comment1.target=void\ initialize()
comment10.params=id\ g_time
comment10.target=Message\ broadcast(int,\ double)
comment11.params=g_time\ id
comment11.target=void\ cca_checks(double,\ int)
comment12.params=g_time
comment12.target=void\ cca_checks(double)
comment13.params=g_time
comment13.target=void\ recvmessages(double)
comment14.params=adv_phase\ g_time
comment14.target=boolean\ run(double,\ double)
comment15.params=g_time
comment15.target=void\ log_core_info(double)
comment16.params=enable_csma
comment16.target=void\ set_csma(boolean)
comment2.params=a\ b
comment2.target=double\ distance(int,\ int)
comment3.params=id\ x\ y
comment3.target=boolean\ addNode(int,\ double,\ double)
comment4.params=id\ x\ y
comment4.target=boolean\ addBS(int,\ double,\ double)
comment5.params=id
comment5.target=void\ deleteNode(int)
comment6.params=node_num
comment6.target=boolean\ check_isolated(int)
comment7.params=node_num
comment7.target=boolean\ set_topology(int)
comment8.params=fname
comment8.target=int\ set_topology(String)
comment9.target=boolean\ show_network()
numComments=17
