# Supplementary material for: Travelling Wave Pulse Coupled Oscillator (TWPCO) Using a Self-Organizing Scheme for Energy-Efficient Wireless Sensor Networks
Source: PLoS One. 2017 Jan 5;12(1):e0167423. doi: 10.1371/journal.pone.0167423 (PMC5215802; doi:10.1371/journal.pone.0167423)
Supplement: S1 Code — (ZIP) [file pone.0167423.s001.zip › code/src-basic/Network.java]

//
// Network.java for whirlpool data gathering
// Modification by Zeyad Ghaleb Al-Mekhlafi

import java.util.*; // for random variabales
import java.io.*; // file
import java.util.StringTokenizer;


//
// Body Network class 
//
class Network {
    Parameters param = new Parameters();// Declare the variable param from Paramters class 
    public Node node[] = new Node[param.MAX_NODE_NUM]; //Declare the variable node[] queue array size 250  from Node class
    public Message MessageQueue = null; //start thr  MessageQueue =null
    private int used_method;
    private boolean enable_csma;
    private double tau_max;
    private double radio_range;

// the valuse of the Pervious total energy
    private double prev_total_energy;  
    private Random rand;

    // generate function network from class Network to upload the value to the perameter
    Network(long seed, int used_method, boolean enable_csma, double radio_range, double tau_max) {
        this.rand = new Random(seed);
        this.used_method = used_method;
        this.enable_csma = enable_csma;
        this.radio_range = radio_range;
        this.tau_max = tau_max;
        initialize();
    }

    // Generate and initialize all the node value
    public void initialize() {
        int i;
        for (i = 0; i < param.MAX_NODE_NUM; i++) {
            node[i] = new Node(i, rand.nextLong(), used_method, enable_csma, tau_max);
        }
        prev_total_energy = 0;
    }
///////////////////////////////////////////////////////////////////////////////////////////////////
    // Calculation of  the distance formula
    private double distance(int a, int b) {//d=sqrt((x2-x1)^2+(y2-Y1)^2)
        return Math.sqrt(Math.pow(node[a].x() - node[b].x(), 2) + Math.pow(node[a].y() - node[b].y(), 2));
    }
//////////////////////////////////////////////////////////////////////////////////////////////////////
    // creat new node 
    public boolean addNode(int id, double x, double y) {
        int i;
        double diff;
        node[id].put(id, x, y, radio_range);

        // generate from loop all the node until i < MAX_NODE_NUM = 250; 
        for (i = 0; i < param.MAX_NODE_NUM; i++){
            if (node[i].exist() && (i != id)) {
                
                diff = distance(i, id);// get result of the equation distance
                //System.out.println("i="+i+"     id="+id+"     diff="+diff);
                // check radio range equal or less diff that obtain from equation distance
                if (node[id].radio_range() >= diff) { 
                    node[id].registNeighbor(i);
                //  System.out.println("i="+i+"     id="+id+"     diff="+diff);

                }
                // check radio range equal or greater then diff that obtain from equation distance
                if (node[i].radio_range() >= diff) {
                                //      System.out.println("i2="+i+"     id2="+id+"     diff2="+diff);
                    node[i].registNeighbor(id);
                }
            }
        }
        return true;
    }

    // Generate a new base station or base CoreNode
    private boolean addBS(int id, double x, double y) {
        addNode(id, x, y);
        node[id].setCoreNode();
        return true;
    }

    // function to remove node 
    public void deleteNode(int id) {
        int i;
        // start loop from 0 to MAX_NODE_NUM=250
        for (i = 0; i < param.MAX_NODE_NUM; i++) {
            if ((node[i].exist()) && (i != id)) {
                node[i].deleteNeighbor(id);
            }
        }
        // remove the node 
        node[id].die(); 
        node[id].initialize(); // set avalue to all variable of node from class node under the function initialize() 
    }

    // check_isolated node return :false or:true
    private boolean check_isolated(int node_num) {
        int i, id;
        boolean findflg = false;
        boolean[] checknodelist = new boolean[param.MAX_NODE_NUM];
        int[] queue = new int[param.MAX_NODE_NUM*10];
        int queue_len = 0;
        int cnt1=0, cnt2=0;

        // put all queue false depended to the number of node 
        for (i=0;i<node_num;i++) {
            checknodelist[i] = false;
        }

        // ˆê”Ô?‰‚ß‚É’²‚×‚éƒm?[ƒh‚Ìpickup
        id = 0;
        while (!findflg) {
            if (node[id].exist()){
                findflg = true;
            }
            else {
                id++;
            }
            if (id > param.MAX_NODE_NUM) {
                return true;
            }
        }//end while 

        // id‚©‚ç?‡‚É‚Â‚Ô‚µ‚Ä‚¢‚­
        queue[queue_len] = id;
        while (queue_len >= 0) {
            id = queue[queue_len];
            queue_len--;
            for (i = 0; i < node[id].neighbor_num(); i++) {
                int k = node[id].neighbor(i);
                if (!checknodelist[k]) {
                    queue_len++;
                    queue[queue_len] = k;
                }
            }
            checknodelist[id] = true;
        }

        for (i = 0; i < param.MAX_NODE_NUM; i++) {
            if ((node[i].exist())&&(checknodelist[i])){
                cnt1++;
            }
            if (node[i].exist()) {
                cnt2++;
            }
        }

        checknodelist = null;
        queue = null;
        if (cnt1==cnt2) {
            return false;
        }
        return true;
    }

    // function for generate the node of the sensor by generate automaticlly 
    public boolean set_topology(int node_num) {
        double x, y;
        boolean repeat_flg = true;
        int i;
        // if the node node number greater than param.MAX_NODE_NUM
        if (node_num >= param.MAX_NODE_NUM) {
            System.err.println("# [ERR] Network.set_topology(): node_num="+node_num+" is too large");
            return false;
        }
        else if (node_num <= 0) {
            System.err.println("# [ERR] Network.set_topology(): node_num="+node_num+" is not valid");
            return false;
        }
        // HERE START generate the node and base station
        while (repeat_flg) {
            this.initialize();
            this.addBS(0, (double)(param.BS_LOCATION_X), (double)(param.BS_LOCATION_Y)); 
            for (i = 1; i <= node_num; i++) {
                x = rand.nextDouble()*(double)param.REGION_X;
                y = rand.nextDouble()*(double)param.REGION_Y;
                this.addNode(i, x, y);
            }
            repeat_flg = check_isolated(node_num + 1);
            if (repeat_flg) {
                System.out.println("# Isolated node is detected, and topology is reconstructing");
            }
            
        }
        if (param.SHOW_LOGS) 
            show_network();
        return true;
    }

    // function for generate the node of the sensor by upload from file
    public int set_topology(String fname) {
        double x, y;
        int node_num = 0;
        boolean bsflg = true;
        
        // ?‰Šú‰»?ABS’Ç‰Á
        this.initialize();

        // read from file 
        try {
            BufferedReader reader = new BufferedReader( new FileReader(fname) );
            while(true) {
                String line = reader.readLine();
                if(line == null) break;
                StringTokenizer t = new StringTokenizer(line, ",");
                String str_x = t.nextToken();
                String str_y = t.nextToken();
                //String str_ch = t.nextToken();
                x = Double.parseDouble(str_x);
                y = Double.parseDouble(str_y);
                //ch = Integer.parseInt(str_ch);
                if (bsflg) { // 1?s–Ú‚ÍBS‚Æ‚·‚é
                    this.addBS(0, x, y); 
                    bsflg = false;
                }
                else {
                    node_num++;
                    this.addNode(node_num, x, y);
                }
            }
            reader.close();
        } catch(FileNotFoundException e) {
            System.err.println("# [ERR] Network.set_toplogy(): No File");
        } catch(IOException e) {
            System.err.println("# [ERR] Network.set_toplogy(): IO Err");
        }

        // ƒ`ƒFƒbƒN
        if (check_isolated(node_num + 1)) {
            System.err.println("# [ERR] Network.set_topology(): Isolated node is detected (file = " + fname + ")");
        }
        if (node_num >= param.MAX_NODE_NUM) {
            System.err.println("# [ERR] Network.set_topology(): node_num="+node_num+" is too large");
        }
        System.out.println("# [MSG] topology constructed from file = " + fname + " with node_num = " + node_num);

        if (param.SHOW_LOGS) 
            show_network();
        return node_num;
    }

    // ƒgƒ|ƒ?ƒW‚ð?o—Í
    public boolean show_network() {
        int i,j;
        double avg_neighbor = 0;
        int nodenum = 0;
        for (i = 0; i < param.MAX_NODE_NUM; i++){
            if (node[i].exist()){
                System.out.print("# [LOG] node#"+i+": x="+node[i].x()+", y="+node[i].y()+", tau="+node[i].tau()+", phase="+node[i].phase()+", energy="+node[i].energy()+", neighbor=");
                int num = node[i].neighbor_num();
                avg_neighbor += num; 
                nodenum++;
                for (j = 0; j < num; j++) {
                    if (j == num-1) 
                        System.out.println(node[i].neighbor(j));
                    else
                        System.out.print(node[i].neighbor(j)+"/");
                }
            }
        }
        avg_neighbor /= nodenum;
        System.out.println("# [LOG] average number of neighbors is " + avg_neighbor);
        return true;
    }

    // Generate funcation broadcast from class Message 
    Message broadcast(int id, double g_time) {
        Message msg, newmsg;

        // put the value ·node[id].sendMessage(g_time) to newmsg
        newmsg = node[id].sendMessage(g_time);
        // check the MessageQueue 
        if (MessageQueue != null) {
            msg = MessageQueue;
            while (msg.nextMessage != null) {
                 msg = msg.nextMessage;
            }
            msg.nextMessage = newmsg;
        }
        else {
            MessageQueue = newmsg;
        }
        return newmsg;
    }

    // check the Clear Channel Assessment
    void cca_checks(double g_time, int id) {
        Message msg, prev_msg;
        int i;
        msg = MessageQueue;
        while (msg != null) {
            if (msg.receiving(g_time)) {
                for (i = 0; i < msg.recv_node_num(); i++) {
                    if (id == msg.recv_node(i)) {
                        node[id].cca_failure();
                    }
                }

            }
            msg = msg.nextMessage;
        }
    }

    // CCAƒ`ƒFƒbƒN
    void cca_checks(double g_time) {
        Message msg, prev_msg;
        int i, rid;
        int[] recv_node = new int[param.MAX_NODE_NUM]; // generate queue the length of the queue equal MAX_NODE_NUM the type is integer

        // put all queue =0
        for (i = 0; i < param.MAX_NODE_NUM; i++) {
            recv_node[i] = 0;
        }
        msg = MessageQueue;
        while (msg != null) {
            if (msg.receiving(g_time)) {
                for (i = 0; i < msg.recv_node_num(); i++) {
                    rid = msg.recv_node(i);
                    recv_node[rid]++;
                }

            }
            msg = msg.nextMessage;
        }
        // CCA’†‚Ìƒm?[ƒh‚Ì?ˆ—?
        for (i = 0; i< param.MAX_NODE_NUM; i++) {
            if ((node[i].exist()) && (node[i].send_message_state() == 2)) {
                if (recv_node[i] > 0) {
                    node[i].cca_failure();
                }
            }
        }

    }

    //generate function recvmessages it is collect globle time return void 
    void recvmessages(double g_time) {
        Message msg, prev_msg;
        int i, j, rid, sid;
        int[] suc_recv_node = new int[param.MAX_NODE_NUM]; // queue called successful receive massage 
        boolean suc;

        // put all queue equal 0
        for (i = 0; i < param.MAX_NODE_NUM; i++) {
            suc_recv_node[i] = 0;
        }
        msg = MessageQueue;
        while (msg != null) {
            if (msg.receiving(g_time)) {
                for (i = 0; i < msg.suc_recv_node_num(); i++) {
                    rid = msg.suc_recv_node(i);
                    suc_recv_node[rid]++;
                }

            }
            msg = msg.nextMessage;
        }
        msg = MessageQueue;
        while (msg != null) {
            if (msg.receiving(g_time)) {
                msg.del_suc_recv_node(suc_recv_node);
            }
            msg = msg.nextMessage;
        }

        // ƒ?ƒbƒZ?[ƒW‚ÌŽó?M‚Æ?í?œ
        msg = MessageQueue;
        prev_msg = null;
        while (msg != null) {
            if (msg.recv_time() <= g_time) { // Žó?MŽž??‚ð‰ß‚¬‚½ƒpƒPƒbƒg‚ÌŽó?M‚Æ”pŠü

                // Žó?M
                sid = msg.nodeid();
                for (i = 0; i < msg.recv_node_num(); i++) {
                    rid = msg.recv_node(i);
                    if (!node[rid].exist()) { 
                        System.err.println("# [WNG] Network.recvmessages(): node#" + rid + " (neighbor of node#" + sid + ") is not exist");
                    }
                    else if (!node[rid].sleep()) {
                        suc = false;
                        for (j =0; j < msg.suc_recv_node_num(); j++) {
                            if (msg.suc_recv_node(j) == rid) {
                                suc = true;
                            }
                        }
                        node[rid].recvMessage(msg, suc, g_time);
                        //if (!node[num].corenode() && !node[id].corenode() && !node[num].sleep()) {
                        //  System.out.println("node#"+num+" (neighbor of node#"+id+") is received data "+msg.data_num());
                        //  RcvDatNum += msg.data_num();
                        //  RcvPktNum++;
                        //}
                    }
                }

                // ”pŠü
                if (msg == MessageQueue) { // ?æ“ª‚ð?Á‚·?ê?‡
                    MessageQueue = msg.nextMessage;
                    msg = null; // ?Á‚·
                    msg = MessageQueue;
                }
                else {
                    prev_msg.nextMessage = msg.nextMessage;
                    msg = null; // ?Á‚·
                    msg = prev_msg.nextMessage;
                }
            }
            else {
                prev_msg = msg;
                msg = msg.nextMessage;
            }
        }
    }

    // this function that give the result of the progect and the progect start from this function
    public boolean run(double adv_phase, double g_time) {
        int i, j;

        //  (2015/10/08)
 /* if ((g_time >= 40)&&(!node[6].exist())){
          this.addNode(6, 80, 20);
      }
     if ((g_time >= 40)&&(!node[7].exist())){
         this.addNode(7, 20, 80);
     }
  */
     /*  if ((g_time >= 40)&&(!node[8].exist())){
         this.addNode(8, 30, 80);
     }
     if ((g_time >= 40)&&(!node[9].exist())){
         this.addNode(9, 80, 30);
     }
     */
 /*      if ((g_time >= 70)&&(node[1].exist())){
           this.deleteNode(1);
     }

        if ((g_time >= 70)&&(node[4].exist())){
            this.deleteNode(4);
     }
   */ 
  /*   if ((g_time >= 70)&&(node[2].exist())){
           this.deleteNode(2);
     }
        if ((g_time >= 70)&&(node[3].exist())){
           this.deleteNode(3);
     }
 */
        //loop param.MAX_NODE_NUM=250
        for (i = 0; i < param.MAX_NODE_NUM; i++) {
            if (node[i].exist()) {
                node[i].advPhase(adv_phase, g_time);//adv_phase=0.00001,g_time=0.00001

                if (node[i].enable_csma() && node[i].send_message_state() == 2) {
                    cca_checks(g_time, i); // call CCA check with parameter g_time, i
                }

                if ((!node[i].enable_csma() && node[i].send_message_state() > 0)||
                    (node[i].enable_csma() && node[i].send_message_state() == 4)) {
                    broadcast(i, g_time); // call   broadcast funcation with parameter  g_time, i

                    // ?šƒ?ƒO—p
                    if (false) {
                    double diff = param.DEFAULT_CYCLE - node[0].phase();
                    double diff2 = param.DEFAULT_CYCLE - (node[i].last_broadcast_time() - node[0].last_broadcast_time());
                    System.out.print("[TIME] node " + i + " broadcast_time= " + g_time + " diff_to_bs= " + diff + " diff_to_bs2= " + diff2 + " level= " + node[i].level() + " tau= " + node[i].tau());
                    System.out.print(" datanum= " + node[i].prev_data_num() + " broadcast_cnt= " + node[0].broadcast_cnt() + " consumed_energy= " + node[i].consumed_energy());
                    if (i == 0) { // BS‚is id equal 0
                        double total_energy = 0;
                        for (j = 1; j < param.MAX_NODE_NUM; j++) {
                            if (node[j].exist()) { total_energy += node[j].consumed_energy(); }
                        }
                        double total_energy_cycle = total_energy - prev_total_energy;
                        prev_total_energy = total_energy;
                        System.out.println(" total_energy_cycle= " + total_energy_cycle);
                    } else {
                        System.out.println();
                    }
                    } // end of if(0)
                if (i == 0) {
                double total=0; 
                //  double total_energy_cycle=0;
                    for (j = 1; j < param.MAX_NODE_NUM; j++) {
                            
                            if (node[j].exist()) {
                                                            
                               total += node[j].consumed_energy();

                                            //System.out.println("# global_Time="+g_time);
                         //   System.out.println("time= " + g_time + " node= " + j + " phase= " + node[j].phase());

                            }
                            
                        }
                                          //  log_core_info(g_time);
                        System.out.println("total= " +total);
                }
                }

            }
        }//end for
        // if the queue of message not equal null the call receive message function
        if (MessageQueue != null) {
            recvmessages(g_time);
        }
        return true;
    }

    // this function give the detail about all node with BS and the level and energy and so on
    public void log_core_info(double g_time) {
        int i, num = 0;
        double energy = 0, avg = 0;
        for (i = 0; i < param.MAX_NODE_NUM; i++) {
            if ((node[i].exist())&&(!node[i].corenode())) {
                energy += node[i].energy();
                num++;
            }
            if (node[i].exist()) {
                System.out.print("# [DUMP] node#" + i);
                System.out.print(" Phi: " + node[i].phase());
                System.out.print(" Core: " + node[i].corenode());
                System.out.print(" PS: " + node[i].psmode());
                System.out.print(" Lv: " + node[i].level());
                System.out.print(" PSTime: " + node[i].ps_time());
                System.out.println("");
            }
        }
        avg = energy / num;
        avg = param.INITIAL_ENERGY - avg;
        System.out.println("# [DUMP] Summary: Time = " + g_time + ", Node = " + num + ", AvgEnergy = " +  avg);
    }

    // set CSMA‚on/off
    public void set_csma(boolean enable_csma) {
        int i;
        this.enable_csma = enable_csma;
        for (i = 0; i < param.MAX_NODE_NUM; i++) {
            node[i].set_csma(enable_csma);
        }
    }

}

//
// Data
//
class Data {
    Parameters param = new Parameters(); // 

    private int nodeid; // variable nodeid
    private int value;  // variable value

    // function data empty
    Data() {
    }
    // function
    public int nodeid() { return this.nodeid; }
    public int value() { return this.value; }

    // set the value of the parameter
    public void set(int nodeid, int value) {
        this.nodeid = nodeid;
        this.value = value;
    }
    // function of mactch the paramter
    public boolean match(int nodeid, int value) {
        if ((this.nodeid == nodeid)&&(this.value == value))
            return true;
        else
            return false;
    }
}

//
// Neighbor information
//
class NeighborInfo {
    Parameters param = new Parameters();

    private int nodeid;       // variable nodeid 
    private double send_time; // variable send time
    private int level;        // varible level

    // function
    NeighborInfo() {
    }
    // function all variable 
    public int nodeid() { return this.nodeid; }
    public double send_time() { return this.send_time; }
    public int level() { return this.level; }

    // set all varible of NeighborInfo class
    public void set(int nodeid, double send_time, int level) {
        this.nodeid = nodeid;
        this.send_time = send_time;
        this.level = level;
    }
    public void set_nodeid(int nodeid) {
        this.nodeid = nodeid;
    }
    public void set_send_time(double send_time) {
        this.send_time = send_time;
    }
    public void set_level(int level) {
        this.level = level;
    }
}


//
// Downstream Neighbor information class
//
class DownNeighborInfo {
    Parameters param = new Parameters();

    private int nodeid;        // Node ID 
    private double phasediff;  // Phase diff 

    // creat function  same the name of class
    DownNeighborInfo() {
    }
    // creat function nodeid and phasediff return the value of nodeid and phasediff·
    public int nodeid() { return this.nodeid; }
    public double phasediff() { return this.phasediff; }

    // set all varibal of DownNeighborInfo class
    public void set(int nodeid, double phasediff) {
        this.nodeid = nodeid;
        this.phasediff = phasediff;
    }
}
// generate class Message
class Message {
    Parameters param = new Parameters(); // Generate param from class Parameters

    private int nodeid;     // varible nodeid
    private int level;      // varible level
    private int data_num;   // varible data number
    private Data data[] = new Data[param.MAX_DATA_NUM]; //queue called data
    private int down_neighbor_num; // varibal down_neighbor_num
    private DownNeighborInfo down_neighbor[] = new DownNeighborInfo[param.MAX_NEIGHBOR_NUM];
    private int length;
    private int basic_length;
    private int used_method;

    // Žó?Mƒm?[ƒhƒŠƒXƒg 
    private int[] recv_node = new int[param.MAX_NEIGHBOR_NUM]; 
    private int recv_node_num;

    // ‚±‚Ìƒ?ƒbƒZ?[ƒW‚ð?³?í‚ÉŽó?M‚·‚éƒm?[ƒh?B?Õ“Ë‚É‚æ‚èŒ¸‚Á‚Ä‚¢‚­?B
    private int[] suc_recv_node = new int[param.MAX_NEIGHBOR_NUM]; 
    private int suc_recv_node_num;

    private double send_time; // ‘—?Mƒm?[ƒh‚ª‚±‚ÌƒpƒPƒbƒg‚ð‘—?M‚µ‚½Žž??
    private double recv_time; // ‹ß—×ƒm?[ƒh‚ª‚±‚ÌƒpƒPƒbƒg‚ðŽó?M‚·‚éŽž???i‚Î‚ç‚Â‚«‚ð“ü‚ê‚é?ê?‡‚Í‘¼‚ÅŽÀŒ»?j

    public Message nextMessage;

    // ƒRƒ“ƒXƒgƒ‰ƒNƒ^
    Message() {
        initialize();
    }
    Message(int level, int nodeid, Data[] data, int data_num, int[] neighbor, int neighbor_num, NeighborInfo[] neighbor_entry, int neighbor_entry_num, double g_time, int used_method) {
        int i;
        initialize();
        this.level = level;
        this.nodeid = nodeid;
        this.data_num = data_num;
        this.recv_node_num = neighbor_num;
        this.suc_recv_node_num = neighbor_num;
        this.length = param.PKT_HEADER_SIZE; // level + nodeid = 16 bit
        this.used_method = used_method;

        // ƒf?[ƒ^‚ÌƒRƒs?[
        for (i = 0; i < data_num; i++){
            this.data[i].set(data[i].nodeid(), data[i].value());
            this.length += param.PKT_DATA_SIZE;
        }

        // ‹ß—×ƒm?[ƒh?î•ñ‚ÌƒRƒs?[
        for (i = 0; i < neighbor_num; i++) {
            this.recv_node[i] = neighbor[i];
            this.suc_recv_node[i] = neighbor[i];
        }

        // desynch based mec
        if (used_method == param.METHOD_PROPOSAL) {
            for (i = 0;  i < neighbor_entry_num; i++) {
                if (neighbor_entry[i].level() == level + 1) { // ‚Ð‚Æ‚ÂƒŒƒxƒ‹‚Ì‘å‚«‚¢ƒm?[ƒh
                    this.down_neighbor[down_neighbor_num].set(neighbor_entry[i].nodeid(), g_time - neighbor_entry[i].send_time()); // ˆÊ‘Š?·‚ð•Û‘¶
                    this.down_neighbor_num++;
                    length += param.PKT_PHASE_SIZE;
                }
            }
        }

        // set the value of send time and recv-time
        this.send_time = g_time; //send time equal global time 
        if (param.ENABLE_PKT_DELAY) {
            this.recv_time = g_time + (length / param.BITRATE);
        }
        else {
            this.recv_time = g_time;
        }
        nextMessage = null;
    }

    private void initialize() {
        int i;
        data_num = 0;
        down_neighbor_num = 0;
        recv_node_num = 0;
        suc_recv_node_num = 0;
        length = 0;
        for (i = 0; i < param.MAX_DATA_NUM; i++) {
            data[i] = new Data();
        }
        for (i = 0; i < param.MAX_NEIGHBOR_NUM; i++) {
            down_neighbor[i] = new DownNeighborInfo();
        }
        this.send_time = 0.0;
        this.recv_time = 0.0;
    }

    // function when that receiving 
    public boolean receiving(double g_time) {
        //if ((this.send_time <= g_time) && (g_time <= this.recv_time)) {
        if (this.send_time <= g_time) {
            return true;
        }
        else {
            return false;
        }
    }

    // delete successful receive node 
    public void del_suc_recv_node(int[] rnode) {
        int i = 0, rid;
        if (param.ENABLE_PKT_LOSS) {
            while (i < suc_recv_node_num) {
                rid = suc_recv_node[i];
                if (rnode[rid] > 1) { // 1‚ÂˆÈ?ãƒpƒPƒbƒg‚ðŽó?M‚µ‚Ä‚¢‚é
                    if (param.SHOW_LOGS) {
                        System.out.print("# [LOG] packet from " + this.nodeid + " is lost at node#"+ rid);
                        //int j;
                        //for (j=0; j<21; j++) {
                        //  System.out.print(" #" + j + "(" + rnode[j] + ") /");
                        //}
                        System.out.println();
                    }
                    suc_recv_node[i] = suc_recv_node[suc_recv_node_num - 1];
                    suc_recv_node_num--;
                }
                else {
                    i++;
                }
            }
        }
    }

    // function of variable 
    public int nodeid() { return this.nodeid; }
    public int level() { return this.level; }
    public int data_nodeid(int i) { return this.data[i].nodeid(); }
    public int data_value(int i) { return this.data[i].value(); }
    public int data_num() { return this.data_num; }
    public int down_neighbor_nodeid(int i) { return this.down_neighbor[i].nodeid(); }
    public double down_neighbor_phasediff(int i) { return this.down_neighbor[i].phasediff(); }
    public int down_neighbor_num() { return this.down_neighbor_num; }
    public int recv_node_num() { return this.recv_node_num; }
    public int recv_node(int id) { return this.recv_node[id]; }
    public int suc_recv_node_num() { return this.suc_recv_node_num; }
    public int suc_recv_node(int id) { return this.suc_recv_node[id]; }
    public int length() { return this.length; }
    public double send_time() { return this.send_time; }
    public double recv_time() { return this.recv_time; }
}


//
// Node
//
class Node {
    Parameters param = new Parameters(); // Declare variable param from Parameters class

    // Parameters of Node
    private boolean exist;           // exist node //=false
    private int     id;              // ID
    private double  x;               // position X
    private double  y;               // position X
    private double  radio_range;     // transmission range
    private double  energy;          // total of energy //INITIAL_ENERGY=100
    private double  consumed_energy; // total of consumed_energy consumed_energy = 0;

    // main the state of node 
    private boolean corenode;        // the base node or core node
    private boolean psmode;          // Power Saving Mode‚= false
    private boolean sleep;           // Sleep‚switch on/of=false
    private double  T;               // time 
    private double  phase;           // phase of node 
    private int     level;           // wava level =255
    private double  tau;             // tau

    // main parameter
    private int     used_method;
    private boolean enable_csma;
    private double  tau_max;

    private double  wakeup_phase;    // Timer has timed out  phase
    private double  ps_time;         // Power saving time  =0
    private boolean stimulated;      // stimulated on/of

    // Parameters of initialize_desync algorithm as in the desynchronization
    private boolean done_taumax_process;// false
    private boolean done_taumax_process2;// false
    private double  next_fire_time;  // t^next=0
    private double  prev_fire_time;  // t^prev=0
    private double  my_fire_time;    // t^broadcast=0
    private double  stimulated_time;//t^stimulated=0
    private int     next_fire_id;    // Id^next next node =-1
    private int     prev_fire_id;    // Id^prev previous node=-1
    private int     stimulate_id;    // Id^stimulate=-1

    // Receive Message from other node  send message_state 
    //   0: Wake-up
    //   1: Message reception from downstream nodes
    //   2: Message reception from same hop nodes
    //   3: Message transmission 
    //   4: Message reception from upstream nodes
    private int     send_message_state;//=0

    // CSMA/CA Parameters be,nb... on IEEE 802.15.4
    private int     csma_be;            // BE backoff exponent, which is related to the number of backoff periods a device 
                                        // shall wait before attempting to access a channel.BR will be initialized with the value of macMinBE. 
                                        // BE enables the computation of the backoff delay,
    private int     csma_nb;            // NB is the number of backoff times which the algorithm tries to backoff due to the busy of the medium.
                                        // the Number of Backoffs (NB) represents the number of times the CSMA/CA algorithm was required to backoff while
                                        // attempting to access the channel.
    private double  csma_time;          // time of carrier sense multiple access =-1
    private boolean cca_result;         // Clear Channel Assessment Result

    // ƒZƒ“ƒT?Aƒf?[ƒ^?Aƒ?ƒbƒZ?[ƒWŠÖ˜A
    private int     sensing_cnt;        // sensing of Carbon Nano tube=0
    private int     sensor_info;        // Sensor informatio =0
    private Data[]  data = new Data[param.MAX_DATA_NUM];///MAX_DATA_NUM=500
    private int     data_num;//=0

    // Declare the neighbor_entry from  NeighborInfo
    private NeighborInfo[] neighbor_entry = new NeighborInfo[param.MAX_NEIGHBOR_NUM];//MAX_NEIGHBOR_NUM=250
    private int     neighbor_entry_num;

    private double  send_time; // varible of send time 
    private double  recv_time; // receive time ^ 
    private int     prev_data_num;  // previous data number 

    // declare variable neighbor from array integer equal MAX_NEIGHBOR_NUM=250
    private int[]   neighbor = new int[param.MAX_NEIGHBOR_NUM];
    private int     neighbor_num;// =0

    // parameter of broadcast
    private double  last_broadcast_time; // value of the last of broadcast time 
    private int     broadcast_cnt;       // broadcast of Carbon Nano tube =0

    // for random variabales
    private Random rand;

    // Generate the function node from the class Node
    Node(int id, long seed, int used_method, boolean enable_csma, double tau_max) {
        initialize();
        this.id = id;
        this.rand = new Random(seed);
        this.used_method = used_method;
        this.enable_csma = enable_csma;
        this.tau_max = tau_max;
    }

    // Generate the function initialize from class node
    public void initialize() {
        int i;
        this.exist = false; 
        this.energy = param.INITIAL_ENERGY;//INITIAL_ENERGY=100
        this.consumed_energy = 0;
        this.psmode = false;
        this.sleep = false;
        this.level = 255;
        this.ps_time = 0;
        this.sensing_cnt = 0;
        this.sensor_info = 0;
        this.data_num = 0;
        for (i = 0; i < param.MAX_DATA_NUM; i++) {//MAX_DATA_NUM=500
            this.data[i] = new Data();
        }
        this.neighbor_entry_num = 0;
        for (i = 0; i < param.MAX_NEIGHBOR_NUM; i++) {//MAX_NEIGHBOR_NUM=250
            this.neighbor_entry[i] = new NeighborInfo();
        }
        this.neighbor_num = 0;
        this.send_message_state = 0;
        this.csma_time = -1;
        this.stimulated = false;
        this.last_broadcast_time = -1;
        this.broadcast_cnt = 0;
        this.done_taumax_process = false;
        this.done_taumax_process2 = false;

        if (used_method == param.METHOD_PROPOSAL) { //if used_method ==METHOD_PROPOSAL (1) exucute initialize_desync() function
            initialize_desync();
        }
    }

    // value of initialize_desync this function excute when used method =1 means METHOD_PROPOSAL mean desyn based mec
    public void initialize_desync() { 
        this.next_fire_time = 0.0;
        this.prev_fire_time = 0.0;
        this.my_fire_time = 0.0;
        this.stimulated_time = 0.0;
        this.next_fire_id = -1;
        this.prev_fire_id = -1;
        this.stimulate_id = -1;
    }

    // initialize the CSMA/CA model parameter and energy model ZigBee 802.15.4
    public void set_csma(boolean enable_csma) {
        this.enable_csma = enable_csma;
    }

    // all variable generate to function and return value
    public boolean exist() { return this.exist; }
    public double x() { return this.x; }
    public double y() { return this.y; }
    public double radio_range() { return this.radio_range; }
    public double energy() { return this.energy; }
    public double energy_percent() { return 100.0 * this.energy/param.INITIAL_ENERGY; }
    public double consumed_energy() { return this.consumed_energy; }
    public boolean corenode() { return this.corenode; }
    public boolean psmode() { return this.psmode; }
    public boolean sleep() { return sleep; }
    public double phase() { return this.phase; }
    public int level() { return this.level; }
    public double tau() { return this.tau; }
    public double ps_time() { return this.ps_time; }
    public int sensor_info() { return this.sensor_info; }
    public int send_message_state() { return this.send_message_state; }
    public int neighbor_num() { return this.neighbor_num; }
    public int neighbor(int i) { return this.neighbor[i]; }
    public double last_broadcast_time() { return this.last_broadcast_time; }
    public int prev_data_num() { return this.prev_data_num; }
    public int broadcast_cnt() { return this.broadcast_cnt; }
    public boolean enable_csma() { return this.enable_csma; }

    // Register a New Neighbor node
    public void registNeighbor(int id) { 
        this.neighbor[this.neighbor_num] = id;
        this.neighbor_num++;
    }

    // this function remove the node from the queue 
    public boolean deleteNeighbor(int id) {
        int i;
        for (i = 0; i < this.neighbor_num; i++) {
            if (this.neighbor[i] == id) { // if yes
                this.neighbor[i] = this.neighbor[this.neighbor_num - 1];
                this.neighbor_num--;
                return true; // success
            }
        }
        return false;
    }

    // this function put the variable of exist equal false mean finish or when the bettery of the sensor node is =0
    public void die() { 
        this.exist = false;
        if (param.SHOW_LOGS) {
            System.out.println("# [MSG] node#"+this.id+" is dead (energy is "+this.energy+")");
        }
    }

    // this function when the bettery of the sensor node is =0
    public void die(double g_time) {
        this.exist = false;
        if (param.SHOW_LOGS) {
            System.out.println("# [MSG] node#"+this.id+" is dead at "+g_time+" (energy is "+this.energy+")");
        }
    }

    // obtain the value of  the consum Energy
    private void consumeEnergy(double consume) {
        //consume=advphase*E_idle
        if (!this.corenode) {
            this.energy -= consume;//100-0.0000000006=99.9999999994
            this.consumed_energy += consume;//0+0.0000000006=0.0000000006 
        }
        if (this.energy <= 0) {
            die();
        }
    }

    // this function for the base station node
    public void setCoreNode() {
        this.corenode = true;
        this.level = 0;
        this.enable_csma = false; // because this node is the base station shuld the csma=false 
    }

    // upload all value of node     
    public void put(int id, double x, double y, double radio_range) {
        initialize();
        this.exist = true;
        this.id = id;
        this.x = x;
        this.y = y;
        this.radio_range = radio_range;
        this.T = param.DEFAULT_CYCLE;          //DEFAULT_CYCLE=1
        if ((used_method == param.METHOD_WAVE2ORG) && (tau_max != param.TAU_MIN)) {
            this.tau = param.TAU_MIN + rand.nextDouble() * (tau_max - param.TAU_MIN);
        }
        else if ((used_method == param.METHOD_WAVE2) && (tau_max != param.TAU_MIN)) {
            this.tau = param.TAU_MIN + rand.nextDouble() * (tau_max - param.TAU_MIN);
        }
        else {
            this.tau = tau_max;
        }
        this.phase = rand.nextDouble() * (double)this.T; // calculate the value of phase  
        this.energy = param.INITIAL_ENERGY;    // INITIAL_ENERGY=100
        this.consumed_energy = 0;
    }

    // ƒZƒ“ƒVƒ“ƒO
    public void sensing(double g_time) {
        int j;
        if (this.data_num > param.MAX_DATA_NUM){
            System.err.println("# [ERR] Node.sensing(): overflow the data_num");
            data_num = param.MAX_DATA_NUM;
        }
        // Šù‚É‘—‚Á‚½ƒf?[ƒ^‚ð‘—?M‚µ‚Ä‚¢‚È‚¢‚©ƒ`ƒFƒbƒN
        for (j = 0; j < this.data_num; j++) { 
            if (this.data[j].nodeid() == this.id) { 
                System.err.println("# [WNG] Node.sensing(): node#"+this.id+" received its sensing data. (value = " + this.data[j].value() + ")");
            }
        }

        sensor_info = sensing_cnt; // ‚½‚¾‚ÌƒJƒEƒ“ƒg?”Žš‚ð“ü‚ê‚Ä‚é
        this.data[data_num].set(id, sensor_info); 
        if (param.SHOW_LOGS) {
            System.out.println("# [LOG] node#" + this.id + " read sensor data (value = " + sensing_cnt + ") at " + g_time);
        }
        sensing_cnt++;
        data_num++;
    }

    // obtain the value of CSMAbackoffTime
    private double CSMAbackoffTime() {
        int i, max = 1;
        double csma_backoff_time;
        for (i = 0; i < this.csma_be; i++ ) {
            max = max * 2;
        }
        csma_backoff_time = (double)param.BACKOFF_UNIT * (double)rand.nextInt(max);
        if (param.SHOW_LOGS) {
            System.out.println("# [LOG] node#" + this.id + " CSMA backoff time is set to " + csma_backoff_time);
        }
        return csma_backoff_time;

    }

    // CCA
    public void cca_failure() {
        this.cca_result = false;
    }

    // advance phase
    public boolean advPhase(double advphase, double g_time) {
        int i, k;
        double sleep_phase, modphi;
        this.phase += advphase;//

        // check the sleep is ture and  wake_phase - MIN_TIME_STEP<= this.phase
    
        //if ((this.sleep)&&((this.wakeup_phase - param.EPSILON <= this.phase))) {
        if ((this.sleep)&&((this.wakeup_phase - param.MIN_TIME_STEP < this.phase))) {
                this.sleep = false; // return the value of sleep= false
                this.data_num = 0; // return the value of data_num= 0
//if used method= 1 desync-based method
        if (used_method == param.METHOD_PROPOSAL) {
        
                initialize_desync();
            }
            //System.out.println("# node#"+this.id+" wakes up at "+g_time+" its phase is "+this.phase);
        } 

        // if the sensor node is sleep
        if (this.sleep) 
            consumeEnergy(param.E_SLEEP*advphase);
        else {
    
        //System.out.println("advphase"+advphase+"     param.E_IDLE="+param.E_IDLE);
            consumeEnergy(param.E_IDLE*advphase); // callcalte the consum energy by multipli idel and advphase
    }
        if (this.energy <= 0) {
            return false;
        }

        // ˆÊ‘Š‚ªT‚Ì?ê?‡
        if (this.T <= this.phase) {
            // if the sensor node is sleep
            if (this.sleep) {
                System.out.println("# [ERR] Node.advPhase(): node#" + this.id + " is sleep and its phase is T at \n" + g_time);
            }
            // check the cornode of base station if still false call the function sensing this event when the first run of the project
            if (!corenode) 
                sensing(g_time);
            // put the value of parameters
            this.send_message_state = 1;
            this.last_broadcast_time = g_time;
            this.phase = 0; // start the value of phase equal 0
            this.stimulated = false;
            this.done_taumax_process = false;
            if (enable_csma) {
                this.csma_nb = 0;
                this.csma_be = param.macMinBE;
                this.csma_time = g_time +  CSMAbackoffTime();
            }
        }

        if (this.sleep) 
            return true;

        if (enable_csma) {
            // backoff
            if ((this.send_message_state == 1) && (g_time >= this.csma_time)) { 
                this.send_message_state = 2; // CCA
                this.csma_time += param.CCA_DURATION;
                this.cca_result = true;
            }
            // cca‚
            else if ((this.send_message_state == 2) && (g_time >= this.csma_time))  {

                // obtain consum energy(receive power - idle power * CCA_DURATION
                consumeEnergy((param.E_RX - param.E_IDLE) * (double)(param.CCA_DURATION));

                if (this.cca_result) {
                    send_message_state = 4; // ‘—?M‰Â”\
                }
                else {
                    send_message_state = 3; // ‘—?M•s‰Â”\
                    // ƒpƒ‰ƒ??[ƒ^?X?V
                    this.csma_nb++;
                    this.csma_be++;
                    if (param.SHOW_LOGS) {
                        System.out.println("# [LOG] node#" + this.id + " CSMA channel busy, and updated nb = " + this.csma_nb + ", be = " + this.csma_be + " at " + g_time);
                    }

                    if (this.csma_be > param.aMaxBE) {
                        this.csma_be = param.aMaxBE;
                    }
                    if (this.csma_nb > param.macMaxCSMABackoff) {
                        // Ž¸”s
                        System.out.println("# [LOG] node#" + this.id + " tried to send a message, however, backoff number reached macMaxCSMABackoff at " + g_time);
                        afterSentMessage(g_time);
                    }
                    else {
                        // ‚à‚¤ˆê“xƒoƒbƒNƒIƒt
                        this.send_message_state = 1;
                        this.csma_time = g_time + CSMAbackoffTime();
                        if (param.SHOW_LOGS) {
                            System.out.println("# [LOG] node#" + this.id + " again set CSMA backoff timer to " + this.csma_time + " at " + g_time);
                        }
                    }
                }
            }
        }

        // ?i?s”g‚ª?¶?¬‚³‚ê‚é‚ÆPS (Power Saving) ƒ‚?[ƒh‚É‚È‚é
        if ((!this.psmode)&&(!this.corenode)&&(this.ps_time <= g_time)&&(this.ps_time != 0)) {
            this.psmode = true; 
            this.wakeup_phase = this.T - tau_max;
        }

        // ˆÊ‘Š‚ªƒÑmax‚ð’´‚¦‚½?ê?‡
        if ((tau_max + param.EPSILON <= this.phase) && (!this.done_taumax_process)) {
        //  if ((tau_max + param.EPSILON <= this.phase) && (this.stimulated || this.corenode) && (!this.done_taumax_process)) { // stimulated‚µ‚È‚¢?ê?‡‚à‚ ‚é‚Ì‚Å?~
        //  if ((tau_max + param.EPSILON <= this.phase) && (this.phase < tau_max + param.EPSILON + param.MIN_TIME_STEP)) {
        //  if ((tau_max < this.phase) && (this.phase <= tau_max + param.MIN_TIME_STEP)) {

            // DESYNC algorithm as in the desynchronization based mechansim 
            if (used_method == param.METHOD_PROPOSAL) {
                double prev_tau = this.tau;
                for (i = 0; i < neighbor_entry_num; i++) { // ŠÇ—?•\‚ðŒ©‚é
                    if (neighbor_entry[i].level() == this.level) {
                        double time_k = neighbor_entry[i].send_time();
                        int id_k = neighbor_entry[i].nodeid();
                        if ((this.prev_fire_time < time_k) && (time_k < this.my_fire_time)) {
                            this.prev_fire_time = time_k;
                            this.prev_fire_id = id_k;
                        }
                        else if (((this.my_fire_time < time_k) && (this.next_fire_time == 0.0)) ||
                                 ((this.my_fire_time < time_k) && (time_k < this.next_fire_time))) {
                            this.next_fire_time = time_k;
                            this.next_fire_id = id_k;
                        }
                    }
                }
                if ((this.next_fire_time > 0) && (this.prev_fire_time > 0) && (stimulated_time > this.next_fire_time)) {
                    this.tau = (1.0 - param.ALPHA) * this.tau + param.ALPHA * 0.5 * ((this.stimulated_time - this.prev_fire_time) + (this.stimulated_time - this.next_fire_time));
                }
                else if ((this.prev_fire_time > 0) && (stimulated_time > this.prev_fire_time)) { 
                    //this.tau = (1.0 - param.ALPHA) * this.tau + param.ALPHA * 0.5 * ((this.stimulated_time - this.prev_fire_time) + param.TAU_MARGIN); // ƒ}?[ƒWƒ“”Å
                    this.tau = (1.0 - param.ALPHA) * this.tau + param.ALPHA * 0.5 * (this.stimulated_time - this.prev_fire_time); 
                
                }//end if (used_method == param.METHOD_PROPOSAL)
                else {
                    //this.tau = tau_max;
                    this.tau = (1.0 - param.ALPHA) * this.tau + param.ALPHA * tau_max; //eq 11
                }
                if ((this.tau <= 0) || (this.tau > tau_max)) { // ?š‚±‚ê‚Í—vŒŸ“¢
                    System.out.print("# [WNG] node#" + this.id + " tau= " + this.tau + " at " + g_time);
                    System.out.print(" (prev_fire_time = " + this.prev_fire_time);
                    System.out.print("(#" + this.prev_fire_id + ")");
                    System.out.print(", next_fire_time = " + this.next_fire_time);
                    System.out.print("(#" + this.next_fire_id + ")");
                    System.out.print(", stimulated_time = " + this.stimulated_time);
                    System.out.print("(#" + this.stimulate_id + ")");
                    System.out.println(")");
                    this.tau = tau_max;
                    //this.tau = (1.0 - param.ALPHA) * this.tau + param.ALPHA * tau_max;
                }
                if ((param.SHOW_LOGS) && (this.tau != prev_tau)) {
                    System.out.print("# [LOG] node#" + this.id + " changed its tau " + prev_tau + " -> " + this.tau + " at " + g_time);
                    System.out.print(" (prev_fire_time = " + this.prev_fire_time);
                    System.out.print("(#" + this.prev_fire_id + ")");
                    System.out.print(", next_fire_time = " + this.next_fire_time);
                    System.out.print("(#" + this.next_fire_id + ")");
                    System.out.print(", stimulated_time = " + this.stimulated_time);
                    System.out.print("(#" + this.stimulate_id + ")");
                    System.out.println(")");
                }
            }

            // ?‰Šú‰» 
            //initialize_desync();
            //this.neighbor_entry_num = 0; 
            //this.data_num = 0; 
            this.done_taumax_process = true;
            this.done_taumax_process2 = false;

            // ƒXƒŠ?[ƒv‚·‚é?ˆ—?
            if (this.psmode){ 
                this.sleep = true;
            }

        }

        // ˆÊ‘Š‚ª1-ƒÑmax‚ð’´‚¦‚½?ê?‡
        if ((this.T - tau_max - param.EPSILON <= this.phase) && (!this.done_taumax_process2)) {
            // ?‰Šú‰» 
            initialize_desync();
            this.neighbor_entry_num = 0; 
            //this.data_num = 0; 
            this.done_taumax_process2 = true;
        }

        return true;
    }

    // ?i•\Ž¦‚ðŒ©‚â‚·‚­‚·‚é‚½‚ß?jƒf?[ƒ^‚ðƒ\?[ƒg‚·‚é
    private void sortData() {
        int i, j;
        Data x = new Data();
        for (i = 0; i < this.data_num; i++) {
            for (j = 0; j< this.data_num; j++) {
                if ((i != j)&&(data[i].nodeid() < data[j].nodeid())) {
                    x.set(data[i].nodeid(), data[i].value());
                    data[i].set(data[j].nodeid(), data[j].value());
                    data[j].set(x.nodeid(), x.value());
                }
            }
        }
    }

    // funtion after sent massage 
    private void afterSentMessage(double g_time) {
        // reinitialize the pararmeter 
        this.data_num = 0; // put data.num=0;
        this.send_message_state = 0; // massage state=0
        this.broadcast_cnt++;
        this.my_fire_time = g_time;

        if (used_method == param.METHOD_WAVE2) { // 3=Random-based method
            this.tau = param.TAU_MIN + rand.nextDouble() * (tau_max - param.TAU_MIN);
        }

    }

    // Transmitting message function
    public Message sendMessage(double g_time) {
        int packet_size, i;
        double time_k;
        Message msg; 

        sortData();

        prev_data_num = data_num;

        if (corenode) {
            // First show in the output of project
            System.out.println("# [MSG] BS received " + this.data_num + " data at cycle#" + this.broadcast_cnt + ", g_time = " + g_time); // print the result
/////////////////////////////////////////////
           // if(true){
            
            if (param.SHOW_LOGS) {
                System.out.print("# [LOG] BS has following data: ");
                for (i = 0; i < data_num; i++) {
                    System.out.print("#" + this.data[i].nodeid() + "[" + this.data[i].value() + "] ");
                }
                System.out.println("");
            }//end show log
//////////////////////////////////////////////////////////////////////////////////////////////////////////
            this.data_num = 0; // return the value of data_num to 0
        }

        // ƒ?ƒbƒZ?[ƒW‚ð?ì?¬
        msg = new Message(this.level, this.id, this.data, this.data_num, this.neighbor, this.neighbor_num, this.neighbor_entry, this.neighbor_entry_num, g_time, used_method);

        this.send_time = msg.send_time();
        this.recv_time = msg.recv_time();
//////////////////////////////////////////////////////////
       // if (true){
        
        if (param.SHOW_LOGS) {
            System.out.print("# [LOG] node#" + this.id + " sent a message at " + g_time);
            System.out.print(", recv_time = " + msg.recv_time());
            System.out.print(", neighbor_entry_num = " + this.neighbor_entry_num);
            System.out.print(", neighbor_entry = ");
            for (i = 0; i < this.neighbor_entry_num; i++) {
                System.out.print(this.neighbor_entry[i].nodeid() + "/");
            }
            if (used_method == param.METHOD_PROPOSAL) {
                System.out.print(", down_neighbor_num = " + msg.down_neighbor_num());
            }
            System.out.print(" (data_num = " + this.data_num + ", data = ");
            
            for (i = 0; i < data_num; i++) {
                System.out.print("#" + this.data[i].nodeid() + "[" + this.data[i].value() + "] ");
            }
            System.out.println(")");
        }//end if show logs
/////////////////////////////////////////////////////////////////////
        //System.out.println("pakcet size of node#" + this.id + " is " + msg.length());

        // ‘—?M‚É“d—Í‚ð?Á”ï
        packet_size =  msg.length();
        consumeEnergy(param.E_TX * (double)((double)packet_size / (double)param.BITRATE));

        afterSentMessage(g_time);

        return msg;
    }
/////////////////////////////////////////////////////////////////////////////////////////////////
    // PRC equaltion
   //private double prc(double phi) { // Formula of Wava equation 8
        //System.out.println( " node= " + this.id + " phi=" +phi +"     this.tau=="+this.tau);
   //  return param.PRC_A * Math.sin(Math.PI * phi / (this.tau)) + param.PRC_B*(this.tau - phi); 
        //return 0.01 * Math.sin(Math.PI * phi / (0.1)) + 0.5*(0.1- phi);
  //  }
    private double prc(double phi) { // Formula of Wava equation 8
        //System.out.println( " node= " + this.id + " phi=" +phi +"     this.tau=="+this.tau);
       return param.PRC_A * Math.cos(Math.PI * phi /(2* this.tau)) + param.PRC_B*(this.tau - phi); 
        //return 0.01 * Math.sin(Math.PI * phi / (0.1)) + 0.5*(0.1- phi);
   }
    private double prc2(double phi) { // Žû?W?ó‚ÌPRCŠÖ?” ƒfƒoƒbƒO—p
        return -phi + this.tau; 
    }
/////////////////////////////////////////////////////////////////////////////////////////////////////
    // generate function recvMessage 
    public void recvMessage(Message msg, boolean suc, double g_time) {
        int i,j;
        boolean find_flg;
        double goal_time;
        int msg_length = msg.length();
        int msg_from = msg.nodeid();
        int msg_level = msg.level();
        int msg_data_num = msg.data_num();
        int msg_down_neighbor_num = msg.down_neighbor_num();

        // check if the sensor node is sleep
        if (this.sleep) {
            return; 
        }
        // obtain the consumeEnergy by receive power - idle power * massage length / Transmit (TX) data rate(250) for MICaz
        consumeEnergy((param.E_RX - param.E_IDLE) * (double)((double)msg_length / (double)param.BITRATE));

        if (param.SHOW_LOGS) {
            if (suc) {
                System.out.println("# [LOG] node#" + this.id + " received a message from node#" + msg_from + " (data_num = " + msg_data_num + ", down_neighbor_num = " + msg_down_neighbor_num + ") at " + g_time);
            }
            else {
                System.out.println("# [LOG] node#" + this.id + " could not receive a message from node#" + msg_from + " due to conflict (data_num = " + msg_data_num + ", down_neighbor_num = " + msg_down_neighbor_num + ") at " + g_time);
            }
        }//end if show logs

        // if not successful
        if (!suc) {
            return;
        }


        // 1 if the message level equal  current level +1
        if (msg_level == this.level + 1) {
            //System.out.println("msg_level=   "+msg_level);
          //  System.out.println("this.level=  "+this.level);
            // ƒZƒ“ƒTƒf?[ƒ^‚ðŽ©?g‚Ì’†‚ÉƒRƒs?[
            for (i = 0; i < msg_data_num; i++) {
                boolean find_flg2 = false;
                int jj = param.MAX_DATA_NUM;
                find_flg = false;
                for (j = 0; j < this.data_num; j++) {
                    if (this.data[j].match(msg.data_nodeid(i), msg.data_value(i))) {
                        find_flg = true;
                    }
                    if (param.ENABLE_DEL_SDATA && this.data[j].nodeid() == msg.data_nodeid(i) && this.data[j].value() < msg.data_value(i)) { // ?V‚µ‚¢‚à‚Ì‚ðŽó?M
                        find_flg2 = true;
                        jj = j;
                    }
                }
                if (!find_flg) { // Ž©?g‚Ì’†‚É‚È‚¯‚ê‚Îƒf?[ƒ^‚ð•Û‘¶‚·‚é
                    if (param.ENABLE_DEL_SDATA && find_flg2) {
                        this.data[jj].set(msg.data_nodeid(i), msg.data_value(i));
                    }
                    else if (data_num < param.MAX_DATA_NUM){
                        this.data[data_num].set(msg.data_nodeid(i), msg.data_value(i));
                        this.data_num++;
                    }
                    else {
                        System.err.println("# [ERR] Node.recvMessage(): data buffer of node#"+this.id+" is overflow ("+data_num+")");
                    }
                }
            }


            // check used method =1 mean METHOD_PROPOSAL
            if (used_method == param.METHOD_PROPOSAL) {
                //update_neighbor_entry(msg_from, g_time, msg_level);
                update_neighbor_entry(msg_from, g_time - ((double)msg_length/(double)param.BITRATE), msg_level);
            }

        }

        // 2 if the message level smaller then current level 
        else if (msg_level < this.level) {
          //  System.out.println("msg_level222=   "+msg_level);
          //  System.out.println("this.level2222=  "+this.level);
            if (!stimulated) { // if not stimulated 

                this.phase += prc(this.phase); //equation number 8 from the paper 
                this.stimulated = true;
                this.stimulated_time = g_time;
                this.stimulate_id = msg_from;
              
                
               if (param.SHOW_LOGS) {
                    System.out.println("# [LOG] node#" + id + " stimulated from node #" + msg_from + " at " + g_time);
                }//end if show logs
                if (this.ps_time == 0.0) { // updated
                    this.ps_time = g_time + param.T_MAX;
                    //this.ps_time = g_time + (msg_level+2) * param.T_MAX;
                }

            }

            // 3 if the message level equal  current level -1
            if (msg_level == this.level - 1) {
                //System.out.println("msg_level333=   "+msg_level);
           // System.out.println("this.level333=  "+this.level);
                if (used_method == param.METHOD_PROPOSAL) {
                    for (i = 0; i < msg_down_neighbor_num; i++) {
                        int id_k = msg.down_neighbor_nodeid(i);
                        double time_k = g_time - msg.down_neighbor_phasediff(i);
                        if (this.id != id_k) {
                            //update_neighbor_entry(id_k, time_k, this.level); // ŠÇ—?•\‚ð?X?V
                            update_neighbor_entry(id_k, time_k - ((double)msg_length/(double)param.BITRATE), this.level); // ŠÇ—?•\‚ð?X?V
                        }
                    }
                }
            }

            // change the value of this level to equal msg level +1
            this.level = msg_level + 1;
        }//end if of levle < level

        // 4 if the message level equal  current level
        else if (msg_level == this.level) {
//System.out.println("msg_level4444=   "+msg_level);
    //        System.out.println("this.level4444=  "+this.level);
            // deysynch based mec˜
            if (used_method == param.METHOD_PROPOSAL) {
                //update_neighbor_entry(msg_from, g_time, msg_level);
                update_neighbor_entry(msg_from, g_time - ((double)msg_length/(double)param.BITRATE), msg_level);
            }

            // ƒpƒPƒbƒg?î•ñ‚©‚çDESYNCƒpƒ‰ƒ??[ƒ^‚ð?X?V
            //for (i = 0; i < msg_down_neighbor_num; i++) {
            //  int id_k = msg.down_neighbor_nodeid(i);
            //  double time_k = g_time - msg.down_neighbor_phasediff(i);
            //  if ((this.prev_fire_time < time_k) && (time_k < this.my_fire_time)) { // ‘—?MŒã‚ÉŽó‚¯Žæ‚Á‚½?ê?‡
            //      this.prev_fire_time = time_k;
            //      this.prev_fire_id = id_k;
            //      //System.err.println("# Node#" + this.id + " set prev_fire_time according to node#" + id_k);
            //  }
            //  else if (this.last_fire_time < time_k) {
            //      this.last_fire_time = time_k;
            //      this.last_fire_id = id_k;
            //  }
            //}

        }
    }

    // generate function update_neighbor_entry
    void update_neighbor_entry(int msg_from, double send_time, int msg_level) {
        boolean find_flg = false;
        int j, i;
        if (msg_level >= 255) {
            return;
        }
        if (msg_level == this.level + 1) {
            for (j = 0; j < neighbor_entry_num; j++) {
                if (neighbor_entry[j].nodeid() == msg_from) {
                    find_flg = true;
                    if (send_time < neighbor_entry[j].send_time()) { 
                        neighbor_entry[j].set(msg_from, send_time, msg_level);
                        if (param.SHOW_LOGS) {
                            System.out.print("# [LOG] node#" + this.id + " updated its neighbor_entry (#" + msg_from + ", Lv:" + msg_level + ", Time:" + send_time + ") neighbor_entry_num = " + neighbor_entry_num);
                            System.out.print(", neighbor_entry = ");
                            for (i = 0; i < neighbor_entry_num; i++) {
                                System.out.print("#" + neighbor_entry[i].nodeid() + "(" + neighbor_entry[i].level() + ") ");
                            }
                            System.out.println();
                        }
                    }
                }
            }
        }
        else if (msg_level == this.level) {
            for (j = 0; j < neighbor_entry_num; j++) {
                if (neighbor_entry[j].nodeid() == msg_from) {
                    find_flg = true;
                    if (neighbor_entry[j].send_time() < send_time) { // ?ã‚Æ‹t‚Å‚ ‚é‚±‚Æ‚É’?ˆÓ?B
                        neighbor_entry[j].set(msg_from, send_time, msg_level);
                        if (param.SHOW_LOGS) {
                            System.out.print("# [LOG] node#" + this.id + " updated its neighbor_entry (#" + msg_from + ", Lv:" + msg_level + ", Time:" + send_time + ") neighbor_entry_num = " + neighbor_entry_num);
                            System.out.print(", neighbor_entry = ");
                            for (i = 0; i < neighbor_entry_num; i++) {
                                System.out.print("#" + neighbor_entry[i].nodeid() + "(" + neighbor_entry[i].level() + ") ");
                            }
                            System.out.println();
                        }
                    }
                }
            }
        }
        if (!find_flg) {
            neighbor_entry[neighbor_entry_num].set(msg_from, send_time, msg_level);
            neighbor_entry_num++;
            if (param.SHOW_LOGS) {
                System.out.print("# [LOG] node#" + this.id + " added its neighbor_entry (#" + msg_from + ", Lv:" + msg_level + ", Time:" + send_time + ") neighbor_entry_num = " + neighbor_entry_num);
                System.out.print(", neighbor_entry = ");
                for (j = 0; j < neighbor_entry_num; j++) {
                    System.out.print("#" + neighbor_entry[j].nodeid() + "(" + neighbor_entry[j].level() + ") ");
                }
                System.out.println();
            }

        }
    }

}
