# Supplementary material for: Travelling Wave Pulse Coupled Oscillator (TWPCO) Using a Self-Organizing Scheme for Energy-Efficient Wireless Sensor Networks
Source: PLoS One. 2017 Jan 5;12(1):e0167423. doi: 10.1371/journal.pone.0167423 (PMC5215802; doi:10.1371/journal.pone.0167423)
Supplement: S1 Code — (ZIP) [file pone.0167423.s001.zip › code/src-basic/Parameters.java]

// Modification by Zeyad Ghaleb Al-Mekhlafi
//
// Parameters.java for whirlpool data gathering
//
class Parameters {
	
	public final static int REGION_X = 100;                 // REGION_X [m]
	public final static int REGION_Y = 100;                 // REGION_Y [m]
	public final static int BS_LOCATION_X = 50;             // Basestation location X 
	public final static int BS_LOCATION_Y = 50;             // Basestation location Y

	// Used method
	public final static int METHOD_PROPOSAL = 1;             // desync-based method
	public final static int METHOD_WAVE1 = 2;                // WAVE1 (comparative method)
	public final static int METHOD_WAVE2 = 3;                // WAVE2 (random-based method)
	public final static int METHOD_WAVE2ORG = 30;            // WAVE2(similar to random-based method)

	// Packet switching technology on/off
	public final static boolean ENABLE_PKT_DELAY = true;     // Status of packet Delay
	public final static boolean ENABLE_PKT_LOSS = true;      // Status of packet Loss
	public final static boolean ENABLE_DEL_SDATA = true;     // Status of Delete SData’†Œpƒm?[ƒh‚Å“¯‚¶ƒm?[ƒh‚©‚ç‚ÌƒZƒ“ƒTƒf?[ƒ^‚ð?Á‚·‚©?i?V‚µ‚¢•û‚Ìƒf?[ƒ^‚ðŽc‚·?j

	//public final static boolean ENABLE_KARIKOMI = false;     // ƒf?[ƒ^Š ‚è?ž‚Ý‚Ìon/off // ?š—vŽÀ‘•

	// Parameters of the Equation 
	public final static double TAU_MIN = 0;                  // time min [s]  WAVE2—in random
	public final static double PRC_A = 0.01;                 // Phase response carve A=(0.01)
	public final static double PRC_B = 0.5;                  // Phase response carve B= (0.5)
	public final static int DEFAULT_CYCLE = 1;               // DEFAULT_CYCLE [s]
	//public final static int T_MAX = 80 * DEFAULT_CYCLE;    // ?i?s”g‚ª?¶?¬‚³‚ê‚½‚Æ”»’f‚·‚éŠúŠÔ
	public final static int T_MAX = 180 * DEFAULT_CYCLE;     // Time max =180 * DEFAULT_CYCLE
	public final static double EPSILON = 0.001;              // The value of the variable EPSILON = 0.001(e)

	// DESYNC‚value of ALPHA
	public final static double ALPHA = 0.5;                  // DESYNC‚value of ALPHA 
	
	// CSMA/CA model parameter of ZigBee 802.15.4
	public final static double CCA_DURATION = 0.000128;      // Clear Channel Assessment ccaDetectionTime [s] (0.000128=128us)
	public final static double BACKOFF_UNIT = 0.001000;      // Base unit for all backoff calculations // (802.15.4 default: 320 us)
	public final static int macMinBE = 1;                    // minimum backoff exponent  (802.15.4 default: 3 (0-3))
	public final static int aMaxBE = 3;                      // maximum backoff exponent  (802.15.4 default: 5)
	public final static int macMaxCSMABackoff = 4;           // maximum number of backoffs  (802.15.4 default: 4 (0-5))

	// parameter of energy model MICAz used ZigBee
	public final static double INITIAL_ENERGY = 100;         // initial energy of [J] 2000mAh. Converting it on Joules, it gives 21,600 Joules
	public final static double E_TX = 0.0522;                // Transmit Power [W] (MICAz)
	public final static double E_RX = 0.0591;                // Receive Power  [W] (MICAz)
	public final static double E_IDLE = 0.00006;             // Idle Power     [W] (MICAz)
	public final static double E_SLEEP = 0.000003;           // Sleep power 1µA*10 -6* 3V = 0.000003  [W] (MICAz)
	public final static double BITRATE = 250000;             // Transmit (TX) data rate [bps] (MICAz)250 kbps the wsn communication bandwidth
	public final static int PKT_HEADER_SIZE = 16;            // packet header size [bit]
	public final static int PKT_PHASE_SIZE = 8;              // packet phase size [bit]
	public final static int PKT_DATA_SIZE = 800;              // pakcket data size [bit]//16

	// Here if you want to see all processer or value of the parameters
	public final static boolean SHOW_LOGS = false;           // show all logical event from the project
	//public final static boolean SHOW_LOGS = true;            // show all event from the project

	// Parameters of the Scenario 
	public final static int MAX_NODE_NUM = 250;              // Maximum of node number 250
	public final static int MAX_NEIGHBOR_NUM = MAX_NODE_NUM; // Maximum of NEIGHBOR number 
	public final static int MAX_DATA_NUM = 2 * MAX_NODE_NUM; // Maximum of Data number
	//public final static double MIN_TIME_STEP = 0.0001;      // ƒVƒ~ƒ…ƒŒ?[ƒVƒ‡ƒ“?Å?¬‚Ìƒ^ƒCƒ€ƒXƒeƒbƒv [s] (0.0001 = 100us)
	public final static double MIN_TIME_STEP = 0.00001;      // min time step [s] // value (0.00001 = 10us)
}
