# Supplementary material for: Travelling Wave Pulse Coupled Oscillator (TWPCO) Using a Self-Organizing Scheme for Energy-Efficient Wireless Sensor Networks
Source: PLoS One. 2017 Jan 5;12(1):e0167423. doi: 10.1371/journal.pone.0167423 (PMC5215802; doi:10.1371/journal.pone.0167423)
Supplement: S1 Code — (ZIP) [file pone.0167423.s001.zip › code/src-basic/Simulation.java#backup]

// Modification by Zeyad Ghaleb Al-Mekhlafi

import java.util.*; // random

public class Simulation {
    Parameters param = new Parameters(); // declar param from class parameters

    //////////// declare all the important variables/////////////////////////////////////
    public int      used_method;          // [1] 1:Proposed method=desync-based method, 2:Wava1=comparative method, 3:Wava2=random-based method, 30:Wava2org=similar to random-based method
    public int      node_num;             // [2] The number of nodes
    public double   radio_range;          // [3] Radio transmission range
    public long     rseed;                // [4] seed for random()
    public double   simulation_duration;  // [5] simulation duration
    public double   tau_max;               //[6] \tau_{max}
    public boolean  enable_csma;          // [7] 1:use CSMA, 0:not use CSMA
    ///////////////////////declare all the important variables//////////////////////////

    //declare the variable Global time 
    public double global_time;   // time of global

    // declare the Random object
    Random rand;
    
    Network network;            // Inheritance network from the class Network

    // declare function of simulation 
    public Simulation(String args[]) {  


//////////////////////////////////////////////////////////////////////////////// 
    //  used_method = Integer.parseInt(args[0]);
    //  node_num = Integer.parseInt(args[1]); 
    //  radio_range = Double.parseDouble(args[2]);
    //  rseed = Integer.parseInt(args[3]); 
    //  simulation_duration = Double.parseDouble(args[4]);
    /// tau_max = Double.parseDouble(args[5]);
      //int enable_csma_int = Integer.parseInt(args[6]);
//////////////////////////////////////////////////////////////////////// Input or Enter all the values of variables 
        used_method =2;
        node_num =100; 
        radio_range = 50;
        rseed = 3; 
        simulation_duration = 101;
        tau_max = 0.1;
        int enable_csma_int = 1;
///////////////////////////////////////////////////////////////Enter all the values ??of variables
// change varibal enable_csma_int if 1 the variable enable_csma = true or 0 the variable enable_csma= false
    if (enable_csma_int == 1) {
            enable_csma = true;
        }
        else {
            enable_csma = false;
        }
/////////////////////////////////////////////////////////////////////////////////////////////////////////////
        // check for the variable SHOW_LOGS from the class of Parameters is (True or False)
        if (param.SHOW_LOGS) {
            Date dt = new Date(); //declare variable dt from class Data
            System.out.println("# Simulation Started with following parameters:");// print 
            System.out.println("#   [exec_time] " + dt);
            System.out.println("#   [used_method] " + used_method + " [node_num] " + node_num + " [radio_range] " + radio_range + " [rseed] " + rseed + " [simulation_duration] " + simulation_duration);
            System.out.println("#   [MIN_TIME_STEP] " + param.MIN_TIME_STEP + " [PKT_DELAY] " + param.ENABLE_PKT_DELAY + " [PKT_LOSS] " + param.ENABLE_PKT_LOSS + " [CSMA] " + enable_csma);
            System.out.println("#   [tau_max] " + tau_max + " [TAU_MIN] " + param.TAU_MIN + " [CYCLE] " + param.DEFAULT_CYCLE + " [ALPHA] " + param.ALPHA);
            System.out.println("# ----------");
        }

        // Value of rand= random of rseed variable
        rand = new Random(rseed);
        network = new Network(rand.nextLong(), used_method, enable_csma, radio_range, tau_max);//Input all variable to the function network from class network
  network.set_topology(node_num);
        //network.set_topology("basic_topology.csv"); 
    


      
       
    }

////////////////////////////////////// The Main program of the project/////////////////////////////////////
    public static void main(String args[]){
        Simulation app = new Simulation(args);//Declare variable app from class Simulation
        app.do_simulation();                 //Exucuate the function do_simulation withen the variable app
    }
///////////////////////////////////End the Main program of the project/////////////////////////////////


    // Boday of the function do_simulation
    public void do_simulation() {

        while (simulation_duration > global_time) { //loop simulation_duration=310, global_time=0
            global_time += param.MIN_TIME_STEP;//=0.00001
        
            
            network.run(param.MIN_TIME_STEP, global_time);// param.MIN_TIME_STEP=0.00001,global_time=0.00001


            // ƒVƒiƒŠƒI‚ª‚ ‚é?ê?‡‚Í‚±‚¿‚ç‚É’Ç‰Á/*
    /*      if ((50<=global_time)&&(global_time<50+param.MIN_TIME_STEP)&&(enable_csma)&&(used_method==param.METHOD_PROPOSAL)){
                System.out.println("# CSMA/CA is disabled");
                enable_csma = false;
                network.set_csma(enable_csma);
            }
*/

        } // End while
    }     // End function do_simulation
}         // End class Simulation
