# Supplementary material for: Travelling Wave Pulse Coupled Oscillator (TWPCO) Using a Self-Organizing Scheme for Energy-Efficient Wireless Sensor Networks
Source: PLoS One. 2017 Jan 5;12(1):e0167423. doi: 10.1371/journal.pone.0167423 (PMC5215802; doi:10.1371/journal.pone.0167423)
Supplement: S1 Code — (ZIP) [file pone.0167423.s001.zip › code/src-basic/simulation.pl]

#!/usr/bin/perl
#
# cuiÅÌsimulationð®©·XNvg
#

##### ftHgÝè #####
$used_method = 1; # Proposed method
#$used_method = 2; # WAVE1
#$used_method = 3; # WAVE2
$node_num = 30;
$radio_range = 50;
$rseed = 3;
$simulation_duration = 310;
$tau_max = 0.1;
$enable_csma = 1; # CSMA ON
#$enable_csma = 0; # CSMA OFF
$log = "log"; # prefix

#for ($radio_range = 20; $radio_range <=80; $radio_range += 10) {
#for ($n=1; $n<=10; $n++) {
#$node_num = $n * 10;
for ($tau_max = 0.05; $tau_max <= 0.3; $tau_max += 0.05) {
#	for ($rseed=1; $rseed<=2; $rseed++) {
	for ($rseed=1; $rseed<=3; $rseed++) {
#	for ($rseed=3; $rseed<=3; $rseed++) {
		$used_method = 1; $enable_csma = 1; &do_simulation;
#		$used_method = 1; $enable_csma = 0; &do_simulation;
#		$used_method = 2; $enable_csma = 1; &do_simulation;
#		$used_method = 2; $enable_csma = 0; &do_simulation;
#		$used_method = 3; $enable_csma = 1; &do_simulation;
#		$used_method = 3; $enable_csma = 0; &do_simulation;
	}
}
exit;

##### V~[V #####
sub do_simulation {
	$logfile = "$log-mthd$used_method-csma$enable_csma-n$node_num-s$rseed-r$radio_range-t$tau_max.txt";
	$cmd = "java Simulation $used_method $node_num $radio_range $rseed $simulation_duration $tau_max $enable_csma > $logfile";
	print "[cmd] $cmd\n";
#	print "  used_method:  $used_method\n";
#	print "  node_num:     $node_num\n";
#	print "  radio_range:  $radio_range\n";
#	print "  rseed:        $rseed\n";
#	print "  sim_duration: $simulation_duration\n";
#	print "  tau_max:      $tau_max\n";
#	print "  enable_csma:  $enable_csma\n";
	system $cmd;
}
